# Supplementary material for: Causal effects of gut microbiota on gout and hyperuricemia: insights from genome-wide Mendelian randomization, RNA-sequencing, 16S rRNA sequencing, and metabolomes
Source: Biosci Rep. 2024 Nov 26;44(11):BSR20240595. doi: 10.1042/BSR20240595 (PMC11598824; doi:10.1042/BSR20240595)
Supplement: Supplementary Tables S1-S6 [file BSR-2024-0595_supp.zip]

Archive with 6 entries (6 files):
- BSR-2024-0595_suppst1.xls
- BSR-2024-0595_suppst2.xls
- BSR-2024-0595_suppst3.xls
- BSR-2024-0595_suppst4.xls
- BSR-2024-0595_suppst5.xls
- BSR-2024-0595_suppst6.xls
