# Supplementary material for: Causal effects of gut microbiota on gout and hyperuricemia: insights from genome-wide Mendelian randomization, RNA-sequencing, 16S rRNA sequencing, and metabolomes
Source: Biosci Rep. 2024 Nov 26;44(11):BSR20240595. doi: 10.1042/BSR20240595 (PMC11598824; doi:10.1042/BSR20240595)
Supplement: Supplementary Tables S1-S6 [file BSR-2024-0595_supp.zip › BSR-2024-0595_suppst1.xls]

## Sheet: Sheet1
Supplementary Table S1. The results of α-diversity analysis between HUA model group and control group
	Sample	chao1	faith_pd	observed_features	shannon	simpson
	CK2	594.75	33.4608	592	7.46154	0.98765
	CK4	632.2	34.8587	630	7.09996	0.970543
	CK5	567.882	39.518	564	7.04568	0.976351
	CK6	531.235	30.9322	528	6.76359	0.95915
	CK7	713.143	39.3472	711	7.75749	0.986431
	CK8	566.029	53.0769	565	4.94935	0.786293
	MOD1	688.024	49.7555	682	6.07713	0.895611
	MOD4	1164.94	73.6351	1158	6.01344	0.884578
	MOD5	674.047	56.913	673	6.44349	0.933235
	MOD6	613.037	52.9793	606	6.09997	0.887044
	MOD7	464.286	65.9029	464	5.86935	0.92485
	MOD8	583.324	41.073	582	6.12471	0.938656
