# Supplementary material for: Causal effects of gut microbiota on gout and hyperuricemia: insights from genome-wide Mendelian randomization, RNA-sequencing, 16S rRNA sequencing, and metabolomes
Source: Biosci Rep. 2024 Nov 26;44(11):BSR20240595. doi: 10.1042/BSR20240595 (PMC11598824; doi:10.1042/BSR20240595)
Supplement: Supplementary Tables S1-S6 [file BSR-2024-0595_supp.zip › BSR-2024-0595_suppst2.xls]

## Sheet: Sheet1
Supplementary Table S2. The result of random forest analysis on the differential microbiome functional pathways between HUA model group and control group.
Number	KEGG Pathway	MeanDecreaseAccuracy
1	Vitamin B6 metabolism	2.92271
2	Novobiocin biosynthesis	2.57059
3	Type I polyketide structures	2.43048
4	Glycosaminoglycan degradation	2.38848
5	Polycyclic aromatic hydrocarbon degradation	2.373
6	Lipopolysaccharide biosynthesis	2.36279
7	Sesquiterpenoid and triterpenoid biosynthesis	2.2266
8	Biosynthesis of type II polyketide products	2.2266
9	Acarbose and validamycin biosynthesis	2.20425
10	Phenylalanine metabolism	2.18999
11	Carotenoid biosynthesis	2.17896
12	Furfural degradation	2.14665
13	Tropane piperidine and pyridine alkaloid biosynthesis	2.0012
