# Supplementary material for: Causal effects of gut microbiota on gout and hyperuricemia: insights from genome-wide Mendelian randomization, RNA-sequencing, 16S rRNA sequencing, and metabolomes
Source: Biosci Rep. 2024 Nov 26;44(11):BSR20240595. doi: 10.1042/BSR20240595 (PMC11598824; doi:10.1042/BSR20240595)
Supplement: Supplementary Tables S1-S6 [file BSR-2024-0595_supp.zip › BSR-2024-0595_suppst3.xls]

## Sheet: Sheet1
	Supplementary Table S3. Differential metabolites between HUA model group and control group (|log2FC|≥2, p＜0.05).
	No.	Formula	KEGG ID	Compound	Fold Change	log2(FC)	t.stat	p.value	FDR
	1	C17 H34 O2	C16995	Methyl palmitate	21.866	4.4506	9.656	2.1888e-06	7.0521e-05
	2	C26 H45 N O6 S	C05463	Taurodeoxycholic Acid	9.4384	3.2385	2.5358	0.029577	0.14134
	3	C11 H14 N2 O3	C17237	Gly-DL-Phe	6.0687	2.6014	5.1726	0.00041755	0.00574
	4	C14 H21 N O4	C10137	L-4-Hydroxyphenylglycyl-L-arginine	5.859	2.5507	6.6941	5.4043e-05	0.00099496
	5	C25 H32 O8	C10672	20,21-dihydroxy-10-methoxy-1,4,14,19,19-pentamethyl-2,7,18-trioxapentacyclo[11.9.0.0]docosa-3,5(9),10-triene-8,17-dione	5.6816	2.5063	2.9609	0.014266	0.088604
	6	C14 H26 O	C08322	(2E)-2-Tetradecenal	5.4692	2.4513	2.3954	0.037609	0.16786
	7	C12 H18 O3	C07148	epi-jasmonic acid	5.2907	2.4035	4.2641	0.0016522	0.017931
	8	C21 H32 O2	C01953	Eicosapentaenoic acid methyl ester	5.058	2.3386	2.2689	0.046654	0.1897
	9	C26 H40 O4	C14634	Methandriol dipropionate	5.0235	2.3287	2.5333	0.029704	0.14134
	10	C24 H30 O3	C03541	Drospirenone	4.312	2.1083	3.0739	0.011762	0.077242
	11	C14 H19 N O2	C07196	Metolachlor morpholinone	0.21611	-2.2101	-5.4198	0.0002931	0.004317
	12	C11 H10 O2	C12344	8-Methyl-1,2-naphthalenediol	0.20447	-2.2901	-3.3926	0.0068556	0.051972
	13	C6 H4 O4	C04431	5-Formyl-2-furoic acid	0.20236	-2.305	-3.4962	0.0057632	0.045444
	14	C23 H38 O5	C12000	2-(14,15-Epoxyeicosatrienoyl) glycerol	0.19854	-2.3325	-3.7486	0.0037922	0.032582
	15	C10 H14 N2 O4	C00931	DL-Carbidopa	0.18044	-2.4704	-7.9711	1.2155e-05	0.00028139
	16	C7 H11 N O3	C07411	3-Methylcrotonylglycine	0.17582	-2.5078	-2.7642	0.019985	0.1128
	17	C19 H20 O3	C10285	(4E)-1,7-Bis(4-hydroxyphenyl)-4-hepten-3-one	0.1648	-2.6012	-3.2301	0.0090196	0.063693
	18	C6 H10 N2 O3	C01109	4-Methyleneglutamine	0.16166	-2.629	-2.3339	0.041769	0.17649
	19	C15 H22 O3	C13453	3,5-di-tert-Butyl-4-hydroxybenzoic acid	0.16079	-2.6367	-7.3773	2.377e-05	0.00051056
	20	C11 H16 N2 O2.2	C07474	Pilocarpine	0.15859	-2.6566	-2.8113	0.018435	0.10682
	21	C12 H21 N3 O6	C05324	gamma-Glutamyl-N~5~-acetylornithine	0.1582	-2.6602	-10.081	1.4765e-06	5.8549e-05
	22	C6 H10 N2 O2	C06231	Ectoine	0.15643	-2.6764	-7.0364	3.5561e-05	0.00074824
	23	C11 H16 N2 O2	C07474	Pilocarpine	0.1474	-2.7622	-3.3238	0.0076986	0.055896
	24	C10 H9 N	C02227	6-Methylquinoline	0.14132	-2.8229	-6.8887	4.2527e-05	0.00085972
	25	C12 H18 O2	C16937	Hexylresorcinol	0.13756	-2.8618	-3.5211	0.0055283	0.044529
	26	C7 H13 N O3	C01211	8-Azabicyclo[3.2.1]octane	0.13361	-2.9039	-4.6331	0.00093182	0.011575
	27	C10 H16 N2 O	C01425	alpha-Glutamyl-4-hydroxyproline	0.11486	-3.1221	-15.322	2.8501e-08	2.0989e-06
	28	C21 H39 O7 P	C03630	lysophosphatidic acid 0:0/18:2(9Z,12Z)	0.1146	-3.1253	-4.9079	0.0006158	0.0079329
	29	C9 H12 N2 O2	C05636	4-Amino-DL-phenylalanine	0.10553	-3.2443	-4.3459	0.0014528	0.015935
	30	C20 H26 O4	C09069	Carnosol	0.095939	-3.3817	-6.7867	4.819e-05	0.00094483
	31	C15 H20 O3	C02771	Tomentosin	0.091312	-3.4531	-5.3463	0.0003253	0.0046582
	32	C23 H34 O3	C15115	pregnenolone acetate	0.088204	-3.503	-5.3966	0.00030289	0.0043984
	33	C8 H9 N O3	C12323	Pyridoxal	0.072691	-3.7821	-24.28	3.1995e-10	1.0234e-07
	34	C17 H10 O	C03683	7-Oxobenz[de]anthracene	0.069966	-3.8372	-16.365	1.5097e-08	1.415e-06
	35	C12 H20 N2 O3	C07807	Pirbuterol	0.068386	-3.8702	-6.7652	4.9487e-05	0.00094483
	36	C12 H22 O6	C19537	(2R,3R,4S,5S,6R)-2-[(3Z)-hex-3-en-1-yloxy]-6-(hydroxymethyl)oxane-3,4,5-triol	0.065547	-3.9313	-9.0482	3.9439e-06	0.000107
	37	C11 H17 N O3	C07056	Methoxamine	0.063794	-3.9704	-9.221	3.3254e-06	9.5235e-05
	38	C10 H16 N2 O3	C01843	Pro-Pro	0.060648	-4.0434	-5.6822	0.00020322	0.0030812
	39	C10 H14 N2 O2	C01297	6-hydroxypseudooxynicotine	0.058418	-4.0974	-7.9951	1.1838e-05	0.00028139
	40	C11 H20 N2 O2	C16836	Brivaracetam	0.058191	-4.1031	-3.8035	0.0034656	0.031302
	41	C11 H18 N2 O3.1	C07422	Amobarbital	0.054449	-4.199	-10.102	1.4486e-06	5.8549e-05
	42	C7 H6 N2 O3	C00211	4-Hydroxy-3-nitrosobenzamide	0.052463	-4.2526	-3.8874	0.0030221	0.027771
	43	C10 H18 N2 O2	C06185	(1S,6S)-6-Aminooctahydro-1-indolizinyl acetate	0.052331	-4.2562	-5.9156	0.00014791	0.0024206
	44	C10 H18 N2 O3	C01909	Desthiobiotin	0.049398	-4.3394	-9.7162	2.0682e-06	6.8784e-05
	45	C10 H12 N2 O2	C16151	Acanthicifoline	0.048893	-4.3542	-18.126	5.602e-09	7.2195e-07
	46	C12 H20 N2 O4	C11769	Pulcherriminic acid	0.044925	-4.4763	-2.8169	0.018259	0.10682
	47	C13 H16 N2 O5	C17398	α-Aspartylphenylalanine	0.044352	-4.4948	-8.1911	9.5696e-06	0.00023491
	48	C11 H16 N2 O3	C17368	Vinylbital	0.041025	-4.6074	-10.263	1.2522e-06	5.6131e-05
	49	C8 H16 O6	C17967	Dambonitol	0.03877	-4.6889	-18.756	4.016e-09	5.915e-07
	50	C9 H14 N2 O	C00015	2-Isobutyl-3-methoxypyrazine	0.038572	-4.6963	-9.8499	1.8255e-06	6.6376e-05
	51	C15 H22 O4.1	C09717	Mukaadial	0.038519	-4.6983	-6.9219	4.0843e-05	0.00084218
	52	C9 H14 N2 O3	C20817	3-(1-hydroxyethyl)-2,3,6,7,8,8a-hexahydropyrrolo[1,2-a]pyrazine-1,4-dione	0.03221	-4.9564	-7.4379	2.2158e-05	0.00048606
	53	C11 H14 N2 O2	C07499	Pheneturide	0.031391	-4.9935	-9.5154	2.5013e-06	7.5848e-05
	54	C18 H20 O5	C09186	Sorgolactone	0.030667	-5.0272	-20.967	1.3517e-09	2.3227e-07
	55	C14 H20 N2 O3	C10497	val-phe	0.029399	-5.0881	-6.5258	6.6735e-05	0.0012071
	56	C8 H12 N2 O2	C00534	Pyridoxamine	0.028364	-5.1398	-9.6119	2.2821e-06	7.1297e-05
	57	C8 H12 N2 O3	C02954	Veronal	0.026216	-5.2534	-15.563	2.4522e-08	1.9448e-06
	58	C12 H14 N2 O2	C00978	N-Acetylserotonin	0.023573	-5.4067	-10.632	9.041e-07	4.2369e-05
	59	C14 H18 N2 O2	C09213	hypaphorine	0.022466	-5.4761	-16.805	1.1677e-08	1.3377e-06
	60	C13 H16 N2 O3	C05643	6-Hydroxymelatonin	0.017603	-5.8281	-12.166	2.568e-07	1.3238e-05
	61	C11 H18 N2 O3	C07422	Pentobarbital	0.017566	-5.8311	-11.188	5.6279e-07	2.763e-05
	62	C14 H16 N2 O3	C12590	Maculosin	0.012349	-6.3394	-16.089	1.7793e-08	1.5287e-06
	63	C9 H12 O4	C05594	2-(Hydroxymethyl)-3,5-dimethoxyphenol	0.011247	-6.4744	-23.753	3.9707e-10	1.0234e-07
	64	C18 H39 N O2	C00836	sphinganine	0.0098765	-6.6618	-21.009	1.3259e-09	2.3227e-07
	65	C8 H8 O3	C00642	4-Hydroxyphenylacetate	0.0088257	-6.8241	-27.986	7.8788e-11	4.0615e-08
	66	C15 H22 O4	C22050	Xanthoxic acid	0.0069467	-7.1695	-30.612	3.2439e-11	3.3445e-08
	67	C14 H20 O4.1	C21509	2,3-Dimethoxy-5-methyl-6-(3-methyl-2-buten-1-yl)-1,4-benzenediol	0.0051623	-7.5978	-14.633	4.436e-08	2.8585e-06
	68	C7 H10 N2 O2	C07106	3-amino-4-(propylamino)cyclobut-3-ene-1,2-dione	0.0046615	-7.745	-13.301	1.1034e-07	6.5992e-06
