# Supplementary material for: Causal effects of gut microbiota on gout and hyperuricemia: insights from genome-wide Mendelian randomization, RNA-sequencing, 16S rRNA sequencing, and metabolomes
Source: Biosci Rep. 2024 Nov 26;44(11):BSR20240595. doi: 10.1042/BSR20240595 (PMC11598824; doi:10.1042/BSR20240595)
Supplement: Supplementary Tables S1-S6 [file BSR-2024-0595_supp.zip › BSR-2024-0595_suppst4.xls]

## Sheet: Sheet1
	Supplementary Table S4. The result of metabolic pathway enrichment analysis on differential metabolites.
	Pathway	total	expected	hits	Raw p	Holm p	FDR
	Tryptophan metabolism	41	0.294	3	0.00251	0.211	0.211
	Vitamin B6 metabolism	9	0.0645	1	0.0628	1	1
	Retinol metabolism	16	0.115	1	0.109	1	1
	Steroid hormone biosynthesis	85	0.609	2	0.12	1	1
	Sphingolipid metabolism	21	0.15	1	0.141	1	1
	Porphyrin and chlorophyll metabolism	30	0.215	1	0.196	1	1
	Pyrimidine metabolism	39	0.279	1	0.247	1	1
	Tyrosine metabolism	42	0.301	1	0.264	1	1
