# Supplementary material for: Causal effects of gut microbiota on gout and hyperuricemia: insights from genome-wide Mendelian randomization, RNA-sequencing, 16S rRNA sequencing, and metabolomes
Source: Biosci Rep. 2024 Nov 26;44(11):BSR20240595. doi: 10.1042/BSR20240595 (PMC11598824; doi:10.1042/BSR20240595)
Supplement: Supplementary Tables S1-S6 [file BSR-2024-0595_supp.zip › BSR-2024-0595_suppst5.xls]

## Sheet: modelvsck_deg_all
Supplementary Table S5. Differential expressed genes between control group and HUA model group.
gene_id	modelR2	modelR3	modelR4	ckB1	ckR2	ckR4	model	ck	log2FoldChange	pvalue	padj	gene_name	gene_chr	gene_start	gene_end	gene_strand	gene_length	gene_biotype	gene_description	tf_family
ENSMUSG00000060938	34.7058	68.9898	46.0772	2300.67	1734.6	1717.99	49.9243	1917.75	-5.24054	7.0131e-41	1.135e-36	Rpl26	11	68901583	68906989	+	1444	protein_coding	ribosomal protein L26 [Source:MGI Symbol;Acc:MGI:106022]	-
ENSMUSG00000035686	68.0768	1002.27	2015.51	4.82657	7.71619	13.7256	1028.62	8.75612	6.83176	3.56891e-16	2.88796e-12	Thrsp	7	97412938	97417730	-	2189	protein_coding	thyroid hormone responsive [Source:MGI Symbol;Acc:MGI:109126]	-
ENSMUSG00000062515	364.411	2474.69	7947.58	120.664	77.9335	96.0791	3595.56	98.2256	5.19621	2.22186e-12	1.19862e-08	Fabp4	3	10204088	10208576	-	4489	protein_coding	fatty acid binding protein 4, adipocyte [Source:MGI Symbol;Acc:MGI:88038]	-
ENSMUSG00000031762	58.733	62.6018	263.086	3.21772	6.17295	6.86279	128.14	5.41782	4.4974	2.13469e-09	8.63694e-06	Mt2	8	94172664	94173568	+	588	protein_coding	metallothionein 2 [Source:MGI Symbol;Acc:MGI:97172]	-
ENSMUSG00000041220	201.561	399.885	599.004	72.3986	67.1309	47.4676	400.15	62.3324	2.69001	2.2974e-08	7.43623e-05	Elovl6	3	129532355	129638495	+	6431	protein_coding	ELOVL family member 6, elongation of long chain fatty acids (yeast) [Source:MGI Symbol;Acc:MGI:2156528]	-
ENSMUSG00000039956	16.0181	61.963	234.845	0	0	2.8595	104.275	0.953166	6.45906	3.03522e-08	8.18699e-05	Mrap	16	90738207	90749785	+	1581	protein_coding	melanocortin 2 receptor accessory protein [Source:MGI Symbol;Acc:MGI:1924287]	-
ENSMUSG00000002997	41.38	80.488	196.2	0	8.48781	4.57519	106.023	4.35433	4.47967	3.63041e-08	8.39351e-05	Prkar2b	12	31958476	32061296	-	3652	protein_coding	protein kinase, cAMP dependent regulatory, type II beta [Source:MGI Symbol;Acc:MGI:97760]	-
ENSMUSG00000025488	1.33484	79.2105	124.854	0	0	0.571899	68.4666	0.190633	7.75822	9.10995e-07	0.00184294	Cox8b	7	140898945	140900446	-	360	protein_coding	cytochrome c oxidase subunit 8B [Source:MGI Symbol;Acc:MGI:105958]	-
ENSMUSG00000049265	150.837	67.7122	99.5863	22.524	10.8027	5.14709	106.045	12.8246	3.13063	1.10478e-06	0.00198663	Kcnk3	5	30588170	30625271	+	3976	protein_coding	potassium channel, subfamily K, member 3 [Source:MGI Symbol;Acc:MGI:1100509]	-
ENSMUSG00000022548	9.34388	12.7759	81.7499	0	0	0	34.6232	0	7.71029	1.27747e-06	0.00206746	Apod	16	31296192	31314808	-	2577	protein_coding	apolipoprotein D [Source:MGI Symbol;Acc:MGI:88056]	-
ENSMUSG00000042429	136.154	67.7122	139.718	4.82657	22.377	16.5851	114.528	14.5962	2.90959	1.81252e-06	0.00266671	Adora1	1	134199223	134235431	-	5785	protein_coding	adenosine A1 receptor [Source:MGI Symbol;Acc:MGI:99401]	-
ENSMUSG00000074680	1.33484	0	0	78.834	6.17295	66.9122	0.444947	50.6397	-7.00322	2.21308e-06	0.00298471	Defb26	2	152507798	152511692	-	561	protein_coding	defensin beta 26 [Source:MGI Symbol;Acc:MGI:3643488]	-
ENSMUSG00000061780	9.34388	1345.3	7977.31	3.21772	14.6608	10.2942	3110.65	9.39089	8.35946	2.48649e-06	0.00309549	Cfd	10	79890853	79892655	+	922	protein_coding	complement factor D (adipsin) [Source:MGI Symbol;Acc:MGI:87931]	-
ENSMUSG00000028989	734.162	911.559	1159.36	2323.19	3126.6	6271.45	935.028	3907.08	-2.06361	2.95298e-06	0.00335962	Angptl7	4	148495183	148500460	-	2157	protein_coding	angiopoietin-like 7 [Source:MGI Symbol;Acc:MGI:3605801]	-
ENSMUSG00000037071	1681.9	4835.03	14918.6	33.786	311.734	66.9122	7145.18	137.477	5.69796	3.11384e-06	0.00335962	Scd1	19	44394451	44407709	-	4836	protein_coding	stearoyl-Coenzyme A desaturase 1 [Source:MGI Symbol;Acc:MGI:98239]	-
ENSMUSG00000069919	62558.6	3212.5	23798.1	3130.84	3716.89	1997.07	29856.4	2948.27	3.34012	3.38716e-06	0.00342612	Hba-a1	11	32283511	32284465	+	812	protein_coding	hemoglobin alpha, adult chain 1 [Source:MGI Symbol;Acc:MGI:96015]	-
ENSMUSG00000012705	17.3529	281.708	1003.29	0	4.62971	1.7157	434.119	2.11514	7.61056	3.81044e-06	0.00362754	Retn	8	3655770	3660110	+	1579	protein_coding	resistin [Source:MGI Symbol;Acc:MGI:1888506]	-
ENSMUSG00000054404	1450.97	771.663	1159.36	397.388	236.115	350.002	1127.33	327.835	1.78312	5.59809e-06	0.0050333	Slfn5	11	82951349	82964840	+	6326	protein_coding	schlafen 5 [Source:MGI Symbol;Acc:MGI:1329004]	-
ENSMUSG00000046275	32.0362	53.6587	191.741	11.262	6.94457	9.15039	92.4785	9.11899	3.35651	7.26217e-06	0.00618584	Tusc5	11	76679808	76698664	+	3302	protein_coding	tumor suppressor candidate 5 [Source:MGI Symbol;Acc:MGI:3029307]	-
ENSMUSG00000025153	619.366	3047.69	6902.67	144.797	584.116	459.235	3523.24	396.049	3.15116	7.67855e-06	0.00621348	Fasn	11	120805846	120824547	-	10947	protein_coding	fatty acid synthase [Source:MGI Symbol;Acc:MGI:95485]	-
ENSMUSG00000027832	14.6832	62.6018	111.477	8.04429	3.08648	1.1438	62.9207	4.09152	4.10437	8.29482e-06	0.00639254	Ptx3	3	66219910	66225805	+	2682	protein_coding	pentraxin related gene [Source:MGI Symbol;Acc:MGI:104641]	-
ENSMUSG00000022579	97.4433	55.5751	123.368	4.82657	4.62971	21.1603	92.1288	10.2055	3.09839	1.18176e-05	0.00863898	Gpihbp1	15	75596628	75599481	+	2554	protein_coding	GPI-anchored HDL-binding protein 1 [Source:MGI Symbol;Acc:MGI:1915703]	-
ENSMUSG00000030495	4.00452	10.2207	68.3727	0	0	0	27.5326	0	7.37955	1.22773e-05	0.00863898	Slc7a10	7	35186385	35201114	+	2111	protein_coding	solute carrier family 7 (cationic amino acid transporter, y+ system), member 10 [Source:MGI Symbol;Acc:MGI:1858261]	-
ENSMUSG00000006403	50.7239	14.0535	50.5363	3.21772	0	2.2876	38.4379	1.8351	4.49616	1.49131e-05	0.00968044	Adamts4	1	171250421	171260637	+	4810	protein_coding	a disintegrin-like and metallopeptidase (reprolysin type) with thrombospondin type 1 motif, 4 [Source:MGI Symbol;Acc:MGI:1339949]	-
ENSMUSG00000059751	1177.33	8.94312	1315.43	0	5.40133	5.71899	833.901	3.70678	7.76705	1.49537e-05	0.00968044	Rps3a3	13	108670603	108671397	+	795	processed_pseudogene	ribosomal protein S3A3 [Source:MGI Symbol;Acc:MGI:3643406]	-
ENSMUSG00000028970	148.167	133.508	108.504	38.6126	10.8027	29.7388	130.06	26.3847	2.32943	1.97821e-05	0.0123136	Abcb1b	5	8798147	8866315	+	7990	protein_coding	ATP-binding cassette, sub-family B (MDR/TAP), member 1B [Source:MGI Symbol;Acc:MGI:97568]	-
ENSMUSG00000059201	1.33484	10.8595	75.8045	0	0	0	29.3329	0	7.47287	2.17652e-05	0.0130462	Lep	6	29060220	29073877	+	3354	protein_coding	leptin [Source:MGI Symbol;Acc:MGI:104663]	-
ENSMUSG00000020053	327.036	96.4579	362.672	56.31	57.8714	54.3304	262.055	56.1706	2.21768	3.06768e-05	0.0172504	Igf1	10	87858265	87937042	+	9904	protein_coding	insulin-like growth factor 1 [Source:MGI Symbol;Acc:MGI:96432]	-
ENSMUSG00000066071	1129.27	1433.45	1215.84	2144.61	4826.48	5775.61	1259.52	4248.9	-1.75434	3.1402e-05	0.0172504	Cyp4a12a	4	115299046	115332815	+	2422	protein_coding	cytochrome P450, family 4, subfamily a, polypeptide 12a [Source:MGI Symbol;Acc:MGI:88612]	-
ENSMUSG00000028996	4.00452	37.0501	218.495	4.82657	5.40133	1.1438	86.5166	3.79057	4.55701	3.22684e-05	0.0172504	Rbp7	4	149449687	149454978	-	718	protein_coding	retinol binding protein 7, cellular [Source:MGI Symbol;Acc:MGI:1890409]	-
ENSMUSG00000005364	162.85	145.645	187.282	65.9632	37.8093	28.595	165.259	44.1225	1.9351	3.30427e-05	0.0172504	Il5ra	6	106710357	106749037	-	3575	protein_coding	interleukin 5 receptor, alpha [Source:MGI Symbol;Acc:MGI:96558]	-
ENSMUSG00000069917	172.194	4.47156	43.1045	4.82657	3.8581	2.8595	73.2568	3.84805	4.28059	3.65922e-05	0.0185065	Hba-a2	11	32296489	32297298	+	667	protein_coding	hemoglobin alpha, adult chain 2 [Source:MGI Symbol;Acc:MGI:96016]	-
ENSMUSG00000029321	65.4072	12.1371	38.6454	0	0	3.4314	38.7299	1.1438	4.79038	4.03654e-05	0.0192558	Slc10a6	5	103605711	103629403	-	2124	protein_coding	solute carrier family 10 (sodium/bile acid cotransporter family), member 6 [Source:MGI Symbol;Acc:MGI:1923000]	-
ENSMUSG00000062611	220.249	15.9699	270.518	12.8709	17.7472	21.7322	168.912	17.4501	3.25528	4.04533e-05	0.0192558	Rps3a2	14	88123017	88123808	-	792	processed_pseudogene	ribosomal protein S3A2 [Source:MGI Symbol;Acc:MGI:3642853]	-
ENSMUSG00000021922	9.34388	28.1069	147.15	1.60886	5.40133	3.4314	61.5336	3.48053	4.07697	4.62629e-05	0.021392	Itih4	14	30886476	30902353	+	3690	protein_coding	inter alpha-trypsin inhibitor, heavy chain 4 [Source:MGI Symbol;Acc:MGI:109536]	-
ENSMUSG00000023886	206.9	37.0501	95.1272	17.6974	19.2905	16.5851	113.026	17.8577	2.65614	5.62307e-05	0.0252788	Smoc2	17	14279506	14404790	+	6951	protein_coding	SPARC related modular calcium binding 2 [Source:MGI Symbol;Acc:MGI:1929881]	-
ENSMUSG00000031765	4621.22	2267.72	4410.04	1185.73	1165.14	1528.69	3766.32	1293.19	1.54149	5.92962e-05	0.0259365	Mt1	8	94179082	94180327	+	1246	protein_coding	metallothionein 1 [Source:MGI Symbol;Acc:MGI:97171]	-
ENSMUSG00000002831	49.3891	129.675	1030.05	67.572	29.3215	14.2975	403.038	37.0637	3.46006	7.76704e-05	0.0330794	Plin4	17	56100591	56109803	-	5777	protein_coding	perilipin 4 [Source:MGI Symbol;Acc:MGI:1929709]	-
ENSMUSG00000021903	101.448	35.7725	63.9136	1.60886	14.6608	9.15039	67.0446	8.47334	2.90289	8.72617e-05	0.0362113	Galnt15	14	32028989	32062197	+	6326	protein_coding	polypeptide N-acetylgalactosaminyltransferase 15 [Source:MGI Symbol;Acc:MGI:1926004]	-
ENSMUSG00000026535	42.7149	99.6519	75.8045	12.8709	7.71619	0	72.7237	6.86235	3.514	0.000107175	0.042371	Ifi202b	1	173962568	173982744	-	1697	protein_coding	interferon activated gene 202B [Source:MGI Symbol;Acc:MGI:1347083]	-
ENSMUSG00000031722	34.7058	894.312	3125.82	3.21772	27.0067	36.6016	1351.61	22.2753	5.91246	0.000109566	0.042371	Hp	8	109575128	109579172	-	1606	protein_coding	haptoglobin [Source:MGI Symbol;Acc:MGI:96211]	-
ENSMUSG00000052305	2546.87	521.895	1789.58	230.067	452.94	434.072	1619.45	372.36	2.11797	0.000109959	0.042371	Hbb-bs	7	103826534	103828096	-	768	protein_coding	hemoglobin, beta adult s chain [Source:MGI Symbol;Acc:MGI:5474852]	-
ENSMUSG00000020676	16.0181	12.1371	40.1318	0	0	1.1438	22.7623	0.381266	5.43661	0.000113121	0.0425756	Ccl11	11	82057823	82062955	+	1082	protein_coding	chemokine (C-C motif) ligand 11 [Source:MGI Symbol;Acc:MGI:103576]	-
ENSMUSG00000114774	13.3484	16.6086	19.3227	120.664	56.3282	57.7618	16.4266	78.2514	-2.23944	0.000121204	0.0444736	Gm35281	14	29786828	29852408	-	944	lincRNA	predicted gene, 35281 [Source:MGI Symbol;Acc:MGI:5594440]	-
ENSMUSG00000004044	261.629	426.076	787.772	93.3137	118.829	183.58	491.825	131.908	1.89106	0.000129259	0.0444736	Cavin1	11	100956733	100970887	-	3587	protein_coding	caveolae associated 1 [Source:MGI Symbol;Acc:MGI:1277968]	-
ENSMUSG00000024066	196.221	259.989	292.813	96.5315	77.1619	98.9386	249.675	90.8773	1.45965	0.000129937	0.0444736	Xdh	17	73883895	73950196	-	9175	protein_coding	xanthine dehydrogenase [Source:MGI Symbol;Acc:MGI:98973]	-
ENSMUSG00000030317	8.00904	61.963	83.2363	8.04429	3.8581	2.2876	51.0695	4.72999	3.53331	0.000134665	0.0444736	Timp4	6	115241892	115252205	-	5894	protein_coding	tissue inhibitor of metalloproteinase 4 [Source:MGI Symbol;Acc:MGI:109125]	-
ENSMUSG00000027843	48.0542	56.2139	80.2636	156.059	186.732	206.456	61.5106	183.082	-1.58322	0.00013695	0.0444736	Ptpn22	3	103859795	103912247	+	6775	protein_coding	protein tyrosine phosphatase, non-receptor type 22 (lymphoid) [Source:MGI Symbol;Acc:MGI:107170]	-
ENSMUSG00000021765	80.0904	14.0535	19.3227	1.60886	3.8581	2.8595	37.8222	2.77548	3.70074	0.000137422	0.0444736	Fst	13	114452290	114458951	-	4589	protein_coding	follistatin [Source:MGI Symbol;Acc:MGI:95586]	-
ENSMUSG00000031872	24.0271	5.74915	31.2136	0	0.771619	0	20.33	0.257206	5.95889	0.000141549	0.0444736	Bean1	8	104170442	104219122	+	3494	protein_coding	brain expressed, associated with Nedd4, 1 [Source:MGI Symbol;Acc:MGI:1929597]	-
ENSMUSG00000100426	45.3846	10.8595	62.4272	213.978	264.665	120.099	39.5571	199.581	-2.35962	0.000146178	0.0444736	Gm4208	1	62821355	62832370	-	871	lincRNA	predicted gene 4208 [Source:MGI Symbol;Acc:MGI:3782384]	-
ENSMUSG00000002985	3123.53	5244.5	4800.95	1169.64	1056.35	2213.82	4389.66	1479.94	1.56796	0.00014623	0.0444736	Apoe	7	19696109	19699188	-	2138	protein_coding	apolipoprotein E [Source:MGI Symbol;Acc:MGI:88057]	-
ENSMUSG00000044405	4.00452	44.7156	178.363	0	0	0	75.6945	0	8.84841	0.000150991	0.0444736	Adig	2	158502612	158508198	+	810	protein_coding	adipogenin [Source:MGI Symbol;Acc:MGI:2675492]	-
ENSMUSG00000038567	168.19	3692.23	1755.39	259.026	240.745	334.561	1871.94	278.111	2.75082	0.000154856	0.0444736	Cyp24a1	2	170482708	170497145	-	3560	protein_coding	cytochrome P450, family 24, subfamily a, polypeptide 1 [Source:MGI Symbol;Acc:MGI:88593]	-
ENSMUSG00000079017	201.561	650.931	1701.88	138.362	26.235	197.305	851.459	120.634	2.81878	0.000154884	0.0444736	Ifi27l2a	12	103442167	103443680	-	463	protein_coding	interferon, alpha-inducible protein 27 like 2A [Source:MGI Symbol;Acc:MGI:1924183]	-
ENSMUSG00000020401	0	0	0	41.8303	4.62971	8.57849	0	18.3462	-6.49903	0.000154975	0.0444736	Fam71b	11	46396559	46407982	+	2493	protein_coding	family with sequence similarity 71, member B [Source:MGI Symbol;Acc:MGI:3650836]	-
ENSMUSG00000027075	62.7375	26.1906	87.6954	16.0886	5.40133	4.57519	58.8745	8.68837	2.84926	0.000156636	0.0444736	Slc43a1	2	84838850	84863594	+	5716	protein_coding	solute carrier family 43, member 1 [Source:MGI Symbol;Acc:MGI:1931352]	-
ENSMUSG00000022508	106.787	112.428	148.636	321.772	776.249	245.345	122.617	447.788	-1.87149	0.000167396	0.0467094	Bcl6	16	23965052	23988852	-	6700	protein_coding	B cell leukemia/lymphoma 6 [Source:MGI Symbol;Acc:MGI:107187]	ZBTB
ENSMUSG00000048489	178.869	803.603	199.173	112.62	32.408	74.9188	393.881	73.3156	2.43817	0.000173543	0.0476038	Depp1	6	116650609	116652794	+	1358	protein_coding	DEPP1 autophagy regulator [Source:MGI Symbol;Acc:MGI:1918730]	-
ENSMUSG00000058057	34.7058	213.357	7.43181	0	10.031	4.57519	85.1649	4.86875	4.06389	0.000178344	0.0481054	Mettl7a3	15	100334929	100340375	+	1652	protein_coding	methyltransferase like 7A3 [Source:MGI Symbol;Acc:MGI:3710670]	-
ENSMUSG00000074934	17.3529	13.4147	28.2409	0	0	1.1438	19.6695	0.381266	5.22811	0.000196419	0.0521123	Grem1	2	113746164	113758646	-	4148	protein_coding	gremlin 1, DAN family BMP antagonist [Source:MGI Symbol;Acc:MGI:1344337]	-
ENSMUSG00000034875	1537.74	1910.63	1828.23	3163.01	4135.88	6259.44	1758.86	4519.44	-1.36171	0.000203214	0.0530454	Nudt19	7	35547185	35556304	-	2680	protein_coding	nudix (nucleoside diphosphate linked moiety X)-type motif 19 [Source:MGI Symbol;Acc:MGI:94203]	-
ENSMUSG00000074768	22.6923	141.173	217.009	24.1329	17.7472	20.0165	126.958	20.6322	2.62971	0.000220292	0.0565905	Bhmt	13	93616675	93637961	-	5758	protein_coding	betaine-homocysteine methyltransferase [Source:MGI Symbol;Acc:MGI:1339972]	-
ENSMUSG00000073940	979.772	113.705	554.413	78.834	140.435	106.945	549.297	108.738	2.33165	0.000232546	0.0588051	Hbb-bt	7	103812524	103813996	-	703	protein_coding	hemoglobin, beta adult t chain [Source:MGI Symbol;Acc:MGI:5474850]	-
ENSMUSG00000105870	104.118	21.0802	37.1591	11.262	0	1.1438	54.1189	4.13527	3.92229	0.00028092	0.0699449	7330423F06Rik	5	8831147	8831447	+	301	TEC	RIKEN cDNA 7330423F06 gene [Source:MGI Symbol;Acc:MGI:1925396]	-
ENSMUSG00000021136	40.0452	37.0501	93.6408	17.6974	4.62971	5.71899	56.912	9.34871	2.69438	0.000302143	0.0740891	Smoc1	12	81026808	81186414	+	3496	protein_coding	SPARC related modular calcium binding 1 [Source:MGI Symbol;Acc:MGI:1929878]	-
ENSMUSG00000031246	500.565	405.634	523.2	205.934	191.362	228.76	476.466	208.685	1.18863	0.000339183	0.0815773	Sh3bgrl	X	109095365	109197873	+	3298	protein_coding	SH3-binding domain glutamic acid-rich protein like [Source:MGI Symbol;Acc:MGI:1930849]	-
ENSMUSG00000099146	5.33936	8.94312	10.4045	35.3949	64.816	36.0297	8.229	45.4135	-2.46462	0.000342762	0.0815773	0610031O16Rik	3	138210716	138240405	-	2482	antisense	RIKEN cDNA 0610031O16 gene [Source:MGI Symbol;Acc:MGI:1915619]	-
ENSMUSG00000036611	32.0362	24.913	104.045	9.65315	7.71619	7.43469	53.6648	8.26801	2.70459	0.000350537	0.0822187	Eepd1	9	25481547	25604110	+	2935	protein_coding	endonuclease/exonuclease/phosphatase family domain containing 1 [Source:MGI Symbol;Acc:MGI:1914734]	-
ENSMUSG00000049130	29.3665	18.525	35.6727	6.43543	1.54324	1.7157	27.8547	3.23146	3.28535	0.00037414	0.0838582	C5ar1	7	16246743	16259540	-	2570	protein_coding	complement component 5a receptor 1 [Source:MGI Symbol;Acc:MGI:88232]	-
ENSMUSG00000038085	483.212	25.5518	254.168	33.786	49.3836	33.7421	254.311	38.9706	2.70086	0.000377062	0.0838582	Cnbd2	2	156312299	156375638	+	3879	protein_coding	cyclic nucleotide binding domain containing 2 [Source:MGI Symbol;Acc:MGI:1918123]	-
ENSMUSG00000043122	61.4026	53.0199	112.964	0	17.7472	0.571899	75.7954	6.10638	3.57826	0.000379893	0.0838582	A530016L24Rik	12	112489448	112499927	+	3110	protein_coding	RIKEN cDNA A530016L24 gene [Source:MGI Symbol;Acc:MGI:2443020]	-
ENSMUSG00000045502	10.6787	14.0535	44.5909	0	1.54324	1.7157	23.1077	1.08631	4.18935	0.000382007	0.0838582	Hcar2	5	123863570	123865499	-	1930	protein_coding	hydroxycarboxylic acid receptor 2 [Source:MGI Symbol;Acc:MGI:1933383]	-
ENSMUSG00000081214	264.298	210.163	316.595	74.0074	125.774	92.0758	263.686	97.2857	1.42828	0.000387542	0.0838582	Rpl35a-ps2	1	181241988	181242320	-	333	processed_pseudogene	ribosomal protein L35A, pseudogene 2 [Source:MGI Symbol;Acc:MGI:3705461]	-
ENSMUSG00000017344	20.0226	19.8026	92.1545	0	3.8581	6.86279	43.9932	3.57363	3.47361	0.000388616	0.0838582	Vtn	11	78499091	78502324	+	2030	protein_coding	vitronectin [Source:MGI Symbol;Acc:MGI:98940]	-
ENSMUSG00000030546	1.33484	123.287	648.054	0	0	1.7157	257.559	0.571899	8.59832	0.000419905	0.0884823	Plin1	7	79720218	79732903	-	4649	protein_coding	perilipin 1 [Source:MGI Symbol;Acc:MGI:1890505]	-
ENSMUSG00000056752	0	0	0	9.65315	17.7472	10.2942	0	12.5649	-5.98518	0.00042098	0.0884823	Dnah9	11	65831282	66168551	-	15949	protein_coding	dynein, axonemal, heavy chain 9 [Source:MGI Symbol;Acc:MGI:1289279]	-
ENSMUSG00000040564	34.7058	72.8225	327	32.1772	23.1486	9.15039	144.843	21.492	2.7741	0.000426654	0.0885252	Apoc1	7	19689481	19692660	-	744	protein_coding	apolipoprotein C-I [Source:MGI Symbol;Acc:MGI:88053]	-
ENSMUSG00000073421	315.022	1000.99	234.845	2009.46	4951.48	828.682	516.953	2596.54	-2.32637	0.00044708	0.0915891	H2-Ab1	17	34263209	34269418	+	1637	protein_coding	histocompatibility 2, class II antigen A, beta 1 [Source:MGI Symbol;Acc:MGI:103070]	-
ENSMUSG00000067575	49.3891	31.9397	53.509	0	11.5743	5.14709	44.9459	5.57379	2.90691	0.000462532	0.0935703	Rpl35a-ps3	17	29136972	29137304	-	333	processed_pseudogene	ribosomal protein L35A, pseudogene 3 [Source:MGI Symbol;Acc:MGI:3704473]	-
ENSMUSG00000026879	834.275	765.275	2746.8	429.565	326.395	475.82	1448.78	410.593	1.8183	0.000473632	0.0946329	Gsn	2	35256380	35307892	+	3157	protein_coding	gelsolin [Source:MGI Symbol;Acc:MGI:95851]	-
ENSMUSG00000030278	0	244.019	1073.15	0	0.771619	1.7157	439.058	0.829106	8.94905	0.000486262	0.0959714	Cidec	6	113424634	113435760	-	1856	protein_coding	cell death-inducing DFFA-like effector c [Source:MGI Symbol;Acc:MGI:95585]	-
ENSMUSG00000023013	3102.17	3178.64	2575.87	886.481	1027.8	1714.55	2952.22	1209.61	1.28615	0.000508957	0.0982296	Aqp2	15	99579055	99584547	+	1419	protein_coding	aquaporin 2 [Source:MGI Symbol;Acc:MGI:1096865]	-
ENSMUSG00000020532	134.819	415.855	1022.62	102.967	145.836	110.377	524.43	119.726	2.12855	0.000509842	0.0982296	Acaca	11	84129672	84401651	+	17074	protein_coding	acetyl-Coenzyme A carboxylase alpha [Source:MGI Symbol;Acc:MGI:108451]	-
ENSMUSG00000070509	84.0949	56.2139	117.423	28.9594	14.6608	25.1636	85.9105	22.9279	1.91402	0.000524767	0.0999157	Rgma	7	73375509	73419899	+	5544	protein_coding	repulsive guidance molecule family member A [Source:MGI Symbol;Acc:MGI:2679262]	-
ENSMUSG00000090509	22.6923	1.91638	14.8636	0	0	0	13.1574	0	6.30907	0.000537743	0.101196	Sfta2	17	35601549	35650571	+	1085	protein_coding	surfactant associated 2 [Source:MGI Symbol;Acc:MGI:3643293]	-
ENSMUSG00000002107	145.498	146.284	211.063	65.9632	70.2173	50.3271	167.615	62.1692	1.4332	0.00056534	0.104728	Celf2	2	6539694	7509563	-	25884	protein_coding	CUGBP, Elav-like family member 2 [Source:MGI Symbol;Acc:MGI:1338822]	-
ENSMUSG00000074771	0	10.2207	66.8863	0	0.771619	0	25.7023	0.257206	6.29546	0.000569458	0.104728	Ankef1	2	136501910	136562091	+	7185	protein_coding	ankyrin repeat and EF-hand domain containing 1 [Source:MGI Symbol;Acc:MGI:2441685]	-
ENSMUSG00000107092	225.588	479.096	318.082	398.997	979.185	3438.83	340.922	1605.67	-2.23516	0.000578051	0.105114	Gm7993	5	95974240	95975623	+	1384	processed_pseudogene	predicted gene 7993 [Source:MGI Symbol;Acc:MGI:3647399]	-
ENSMUSG00000005057	24.0271	47.2708	136.745	8.04429	16.204	10.2942	69.3477	11.5142	2.56388	0.000591372	0.106342	Sh2b2	5	136218147	136246556	-	5406	protein_coding	SH2B adaptor protein 2 [Source:MGI Symbol;Acc:MGI:1345171]	-
ENSMUSG00000020227	61.4026	28.7457	26.7545	3.21772	5.40133	9.15039	38.9676	5.92315	2.64227	0.000608968	0.108303	Irak3	10	120141648	120202130	-	3676	protein_coding	interleukin-1 receptor-associated kinase 3 [Source:MGI Symbol;Acc:MGI:1921164]	-
ENSMUSG00000103034	2.66968	0	5.94545	11.262	36.2661	54.3304	2.87171	33.9528	-3.74382	0.000690419	0.121454	Gm8797	3	5750806	5751295	+	490	protein_coding	predicted pseudogene 8797 [Source:MGI Symbol;Acc:MGI:3643769]	-
ENSMUSG00000024610	1660.54	2966.56	792.231	5400.93	9051.09	3812.28	1806.44	6088.1	-1.75211	0.000698201	0.121502	Cd74	18	60803848	60812646	+	1410	protein_coding	CD74 antigen (invariant polypeptide of major histocompatibility complex, class II antigen-associated) [Source:MGI Symbol;Acc:MGI:96534]	-
ENSMUSG00000093789	663.415	199.943	101.073	9.65315	108.027	13.1537	321.477	43.6112	2.87128	0.000746135	0.128462	Methig1	15	100353149	100384436	+	1501	protein_coding	methyltransferase hypoxia inducible domain containing 1 [Source:MGI Symbol;Acc:MGI:3845761]	-
ENSMUSG00000023064	180.203	70.9061	301.732	56.31	56.3282	32.5983	184.28	48.4122	1.93066	0.000792177	0.134253	Sncg	14	34370274	34374789	-	852	protein_coding	synuclein, gamma [Source:MGI Symbol;Acc:MGI:1298397]	-
ENSMUSG00000060487	140.158	46.632	167.959	41.8303	26.235	22.3041	118.25	30.1231	1.98704	0.000816183	0.134253	Samd5	10	9622936	9675208	-	6922	protein_coding	sterile alpha motif domain containing 5 [Source:MGI Symbol;Acc:MGI:2444815]	-
ENSMUSG00000026208	652.737	144.367	294.3	107.793	75.6187	120.099	363.801	101.17	1.84428	0.000818443	0.134253	Des	1	75360329	75368579	+	3754	protein_coding	desmin [Source:MGI Symbol;Acc:MGI:94885]	-
ENSMUSG00000074679	0	0	0	30.5683	1.54324	10.8661	0	14.3259	-6.14629	0.000819338	0.134253	Defb28	2	152518255	152521447	+	397	protein_coding	defensin beta 28 [Source:MGI Symbol;Acc:MGI:3650536]	-
ENSMUSG00000029096	53.3936	24.913	200.659	16.0886	4.62971	20.5884	92.9885	13.7689	2.74953	0.000821827	0.134253	Htra3	5	35652023	35679782	-	4439	protein_coding	HtrA serine peptidase 3 [Source:MGI Symbol;Acc:MGI:1925808]	-
ENSMUSG00000026773	118.801	122.01	230.386	51.4834	54.0133	57.7618	157.066	54.4195	1.52113	0.000829544	0.134253	Pfkfb3	2	11471433	11554077	-	7561	protein_coding	6-phosphofructo-2-kinase/fructose-2,6-biphosphatase 3 [Source:MGI Symbol;Acc:MGI:2181202]	-
ENSMUSG00000001918	509.909	300.233	1245.57	270.288	166.67	162.991	685.238	199.983	1.77878	0.00087157	0.139413	Slc1a5	7	16781340	16798274	+	4173	protein_coding	solute carrier family 1 (neutral amino acid transporter), member 5 [Source:MGI Symbol;Acc:MGI:105305]	-
ENSMUSG00000030717	258.959	341.755	444.422	189.845	62.5011	84.6411	348.379	112.329	1.64742	0.000878656	0.139413	Nupr1	7	126623249	126630861	-	2514	protein_coding	nuclear protein transcription regulator 1 [Source:MGI Symbol;Acc:MGI:1891834]	-
ENSMUSG00000021091	9.34388	28.1069	205.118	0	3.08648	14.2975	80.8563	5.79465	3.71144	0.000888609	0.139624	Serpina3n	12	104406729	104414329	+	2064	protein_coding	serine (or cysteine) peptidase inhibitor, clade A, member 3N [Source:MGI Symbol;Acc:MGI:105045]	-
ENSMUSG00000018417	137.489	84.3208	114.45	22.524	33.9512	48.6114	112.086	35.0289	1.64741	0.000933582	0.14528	Myo1b	1	51749765	51916071	-	10792	protein_coding	myosin IB [Source:MGI Symbol;Acc:MGI:107752]	-
ENSMUSG00000037035	17.3529	12.7759	72.8318	1.60886	0	5.71899	34.3202	2.44262	3.70916	0.00113007	0.174181	Inhbb	1	119415465	119422248	-	4255	protein_coding	inhibin beta-B [Source:MGI Symbol;Acc:MGI:96571]	-
ENSMUSG00000074179	10.6787	395.413	40.1318	4.82657	24.6918	18.3008	148.741	15.9397	3.20417	0.00119129	0.181886	Gm10639	9	78289923	78305525	+	1074	protein_coding	predicted gene 10639 [Source:MGI Symbol;Acc:MGI:3704339]	-
ENSMUSG00000053062	64.0723	50.4647	83.2363	14.4797	26.235	14.8694	65.9244	18.528	1.81138	0.00133088	0.201299	Jam2	16	84774123	84825928	+	6045	protein_coding	junction adhesion molecule 2 [Source:MGI Symbol;Acc:MGI:1933820]	-
ENSMUSG00000025165	6.6742	53.0199	17.8363	350.731	43.9823	93.2196	25.8435	162.644	-2.61885	0.00146048	0.216239	Sectm1a	11	121067407	121081220	-	1692	protein_coding	secreted and transmembrane 1A [Source:MGI Symbol;Acc:MGI:2384805]	-
ENSMUSG00000029135	202.896	199.304	218.495	80.4429	57.8714	110.948	206.898	83.0876	1.31112	0.00146919	0.216239	Fosl2	5	32135801	32157842	+	9680	protein_coding	fos-like antigen 2 [Source:MGI Symbol;Acc:MGI:102858]	TF_bZIP
ENSMUSG00000026688	2700.38	4235.84	2844.9	1190.55	1889.7	1311.37	3260.37	1463.87	1.15514	0.00146974	0.216239	Mgst3	1	167371966	167393841	-	1097	protein_coding	microsomal glutathione S-transferase 3 [Source:MGI Symbol;Acc:MGI:1913697]	-
ENSMUSG00000025270	122.805	22.9966	60.9409	4.82657	15.4324	17.7289	68.9142	12.6626	2.38907	0.00155418	0.226602	Alas2	X	150547375	150570638	+	2403	protein_coding	aminolevulinic acid synthase 2, erythroid [Source:MGI Symbol;Acc:MGI:87990]	-
ENSMUSG00000066687	10.6787	40.244	22.2954	4.82657	3.08648	1.7157	24.4061	3.20958	3.03935	0.00162728	0.235142	Zbtb16	9	48654297	48836222	-	5283	protein_coding	zinc finger and BTB domain containing 16 [Source:MGI Symbol;Acc:MGI:103222]	ZBTB
ENSMUSG00000054520	98.7781	50.4647	83.2363	178.583	243.832	172.142	77.4931	198.186	-1.36732	0.00166262	0.236724	Sh3bp2	5	34525838	34563641	+	4296	protein_coding	SH3-domain binding protein 2 [Source:MGI Symbol;Acc:MGI:1346349]	-
ENSMUSG00000103891	16.0181	20.4414	5.94545	1.60886	0	0.571899	14.135	0.726919	4.62342	0.00166748	0.236724	Gm37941	9	86784547	86786855	-	2309	TEC	predicted gene, 37941 [Source:MGI Symbol;Acc:MGI:5611169]	-
ENSMUSG00000030170	25.362	26.1906	13.3773	144.797	62.5011	47.4676	21.6433	84.922	-1.94205	0.00174187	0.240587	Wnt5b	6	119432531	119544347	-	2654	protein_coding	wingless-type MMTV integration site family, member 5B [Source:MGI Symbol;Acc:MGI:98959]	-
ENSMUSG00000001270	1934.18	594.717	521.713	268.679	361.889	348.859	1016.87	326.476	1.63737	0.00174516	0.240587	Ckb	12	111669361	111672338	-	2895	protein_coding	creatine kinase, brain [Source:MGI Symbol;Acc:MGI:88407]	-
ENSMUSG00000004098	228.258	30.0233	167.959	46.6569	28.5499	20.0165	142.08	31.7411	2.17605	0.00174551	0.240587	Col5a3	9	20770050	20815067	-	6809	protein_coding	collagen, type V, alpha 3 [Source:MGI Symbol;Acc:MGI:1858212]	-
ENSMUSG00000005268	156.176	169.28	352.268	111.011	43.9823	18.3008	225.908	57.7647	1.9912	0.00175415	0.240587	Prlr	15	10177238	10349180	+	15339	protein_coding	prolactin receptor [Source:MGI Symbol;Acc:MGI:97763]	-
ENSMUSG00000040283	60.0678	41.5216	104.045	12.8709	27.0067	8.00659	68.5449	15.9614	2.0907	0.00177608	0.241547	Btnl9	11	49165585	49187159	-	6054	protein_coding	butyrophilin-like 9 [Source:MGI Symbol;Acc:MGI:2442439]	-
ENSMUSG00000036545	110.792	52.3811	108.504	30.5683	23.9202	32.5983	90.5591	29.0289	1.63316	0.00186059	0.243214	Adamts2	11	50602084	50807573	+	9336	protein_coding	a disintegrin-like and metallopeptidase (reprolysin type) with thrombospondin type 1 motif, 2 [Source:MGI Symbol;Acc:MGI:1347356]	-
ENSMUSG00000084611	25.362	8.30432	49.05	6.43543	2.31486	1.1438	27.5721	3.29803	3.20438	0.0018649	0.243214	Gm24371	4	32514787	32515053	+	267	misc_RNA	predicted gene, 24371 [Source:MGI Symbol;Acc:MGI:5454148]	-
ENSMUSG00000084897	0	0	0	8.04429	12.3459	8.57849	0	9.65623	-5.60417	0.00186615	0.243214	Gm14226	2	155018266	155027104	+	3243	protein_coding	predicted gene 14226 [Source:MGI Symbol;Acc:MGI:3649244]	-
ENSMUSG00000040693	66.742	30.0233	52.0227	0	15.4324	7.43469	49.596	7.62236	2.61741	0.00186697	0.243214	Slco4c1	1	96816270	96872171	-	4908	protein_coding	solute carrier organic anion transporter family, member 4C1 [Source:MGI Symbol;Acc:MGI:2442784]	-
ENSMUSG00000007097	125.475	305.982	411.722	138.362	53.2417	68.056	281.06	86.5532	1.7127	0.00187291	0.243214	Atp1a2	1	172271709	172298064	-	7038	protein_coding	ATPase, Na+/K+ transporting, alpha 2 polypeptide [Source:MGI Symbol;Acc:MGI:88106]	-
ENSMUSG00000035208	77.4207	70.2673	62.4272	22.524	16.204	29.1669	70.0384	22.6316	1.62357	0.00187851	0.243214	Slfn8	11	83002158	83020810	-	4091	protein_coding	schlafen 8 [Source:MGI Symbol;Acc:MGI:2672859]	-
ENSMUSG00000024347	0	1.27759	1.48636	53.0923	8.48781	4.0033	0.921317	21.8611	-4.47932	0.00190998	0.245326	Psd2	18	35964830	36014715	+	4785	protein_coding	pleckstrin and Sec7 domain containing 2 [Source:MGI Symbol;Acc:MGI:1921252]	-
ENSMUSG00000020609	1910.16	1858.89	343.35	553.447	327.938	100.082	1370.8	327.156	2.07061	0.00199835	0.25427	Apob	12	7977648	8016835	+	13934	protein_coding	apolipoprotein B [Source:MGI Symbol;Acc:MGI:88052]	-
ENSMUSG00000004951	257.624	163.531	313.622	59.5277	93.3659	122.958	244.926	91.9507	1.39745	0.00203325	0.25427	Hspb1	5	135887919	135889563	+	1031	protein_coding	heat shock protein 1 [Source:MGI Symbol;Acc:MGI:96240]	-
ENSMUSG00000000340	1378.89	866.205	1279.76	518.052	663.592	476.964	1174.95	552.87	1.08644	0.00203335	0.25427	Dbt	3	116513070	116549981	+	3348	protein_coding	dihydrolipoamide branched chain transacylase E2 [Source:MGI Symbol;Acc:MGI:105386]	-
ENSMUSG00000061816	4.00452	1.91638	26.7545	0	0	0	10.8918	0	6.03274	0.00205303	0.25427	Myl1	1	66924295	66945404	-	2074	protein_coding	myosin, light polypeptide 1 [Source:MGI Symbol;Acc:MGI:97269]	-
ENSMUSG00000027750	68.0768	47.9096	236.332	8.04429	19.2905	42.3205	117.439	23.2184	2.29897	0.00205817	0.25427	Postn	3	54361109	54391037	+	8702	protein_coding	periostin, osteoblast specific factor [Source:MGI Symbol;Acc:MGI:1926321]	-
ENSMUSG00000027907	3010.06	841.292	1692.97	740.074	740.754	538.157	1848.11	672.995	1.45733	0.00211672	0.255899	S100a11	3	93520488	93526287	+	511	protein_coding	S100 calcium binding protein A11 [Source:MGI Symbol;Acc:MGI:1338798]	-
ENSMUSG00000060143	72.0814	58.769	52.0227	120.664	61.7295	692.57	60.9577	291.655	-2.26174	0.00212737	0.255899	Gm10076	14	105681828	105682211	+	384	lincRNA	predicted gene 10076 [Source:MGI Symbol;Acc:MGI:3704451]	-
ENSMUSG00000041698	320.362	201.859	1010.73	490.702	3255.46	2911.54	510.982	2219.23	-2.12073	0.00213209	0.255899	Slco1a1	6	141907282	141946962	-	5276	protein_coding	solute carrier organic anion transporter family, member 1a1 [Source:MGI Symbol;Acc:MGI:1351891]	-
ENSMUSG00000073490	101.448	61.963	68.3727	25.7417	13.8891	31.4545	77.2612	23.6951	1.70095	0.0021346	0.255899	Ifi207	1	173723427	173741747	-	3422	protein_coding	interferon activated gene 207 [Source:MGI Symbol;Acc:MGI:2138302]	-
ENSMUSG00000050105	180.203	99.0131	239.304	72.3986	58.643	62.337	172.84	64.4596	1.42132	0.0022499	0.267738	Grrp1	4	134251110	134254106	-	1275	protein_coding	glycine/arginine rich protein 1 [Source:MGI Symbol;Acc:MGI:1919940]	-
ENSMUSG00000063558	25.362	13.4147	66.8863	6.43543	2.31486	7.43469	35.221	5.39499	2.69836	0.00245717	0.286842	Aox1	1	58029931	58106413	+	8690	protein_coding	aldehyde oxidase 1 [Source:MGI Symbol;Acc:MGI:88035]	-
ENSMUSG00000022665	137.489	62.6018	181.336	45.048	27.0067	49.1833	127.142	40.4127	1.64821	0.00246208	0.286842	Ccdc80	16	45093402	45128077	+	4293	protein_coding	coiled-coil domain containing 80 [Source:MGI Symbol;Acc:MGI:1915146]	-
ENSMUSG00000022587	652.737	1004.18	924.517	1142.29	3255.46	2106.31	860.479	2168.02	-1.33337	0.00246361	0.286842	Ly6e	15	74955051	74959905	+	3784	protein_coding	lymphocyte antigen 6 complex, locus E [Source:MGI Symbol;Acc:MGI:106651]	-
ENSMUSG00000044254	36.0407	132.23	44.5909	24.1329	6.17295	17.157	70.954	15.8209	2.20746	0.00252426	0.291804	Pcsk9	4	106442329	106464329	-	3521	protein_coding	proprotein convertase subtilisin/kexin type 9 [Source:MGI Symbol;Acc:MGI:2140260]	-
ENSMUSG00000050953	42.7149	53.6587	112.964	3.21772	14.6608	25.7355	69.779	14.538	2.19883	0.00259987	0.297999	Gja1	10	56377330	56402513	+	10257	protein_coding	gap junction protein, alpha 1 [Source:MGI Symbol;Acc:MGI:95713]	-
ENSMUSG00000038248	52.0588	10.2207	26.7545	1.60886	4.62971	5.71899	29.678	3.98585	2.80008	0.00262624	0.297999	Sobp	10	43002500	43174530	-	5529	protein_coding	sine oculis binding protein [Source:MGI Symbol;Acc:MGI:1924427]	-
ENSMUSG00000013611	70.7465	30.6621	105.532	127.1	237.659	265.361	68.9801	210.04	-1.6261	0.00263308	0.297999	Snx31	15	36504062	36555573	-	2935	protein_coding	sorting nexin 31 [Source:MGI Symbol;Acc:MGI:1913946]	-
ENSMUSG00000029521	50.7239	45.9932	57.9681	11.262	20.8337	13.1537	51.5617	15.0831	1.75044	0.00266954	0.300026	Chek2	5	110839979	110874145	+	3001	protein_coding	checkpoint kinase 2 [Source:MGI Symbol;Acc:MGI:1355321]	-
ENSMUSG00000113984	38.7104	13.4147	41.6181	3.21772	6.94457	0	31.2477	3.38743	3.22629	0.00272806	0.304489	Gm48890	13	9328630	9330247	+	1618	TEC	predicted gene, 48890 [Source:MGI Symbol;Acc:MGI:6098652]	-
ENSMUSG00000025959	64.0723	45.9932	101.073	20.9151	23.1486	22.876	70.3794	22.3132	1.64171	0.00275825	0.305751	Klf7	1	64029447	64122282	-	8131	protein_coding	Kruppel-like factor 7 (ubiquitous) [Source:MGI Symbol;Acc:MGI:1935151]	zf-C2H2
ENSMUSG00000030109	28.0316	2.55518	1.48636	0	0	0	10.6911	0	6.01638	0.00290932	0.320302	Slc6a12	6	121343076	121365775	+	3052	protein_coding	solute carrier family 6 (neurotransmitter transporter, betaine/GABA), member 12 [Source:MGI Symbol;Acc:MGI:95628]	-
ENSMUSG00000029093	13.3484	9.58191	11.8909	0	0.771619	0.571899	11.6071	0.447839	4.41106	0.00293853	0.320747	Sorcs2	5	36017180	36398139	-	8802	protein_coding	sortilin-related VPS10 domain containing receptor 2 [Source:MGI Symbol;Acc:MGI:1932289]	-
ENSMUSG00000038155	13.3484	47.2708	81.7499	1.60886	14.6608	5.71899	47.4564	7.32954	2.63796	0.002953	0.320747	Gstp2	19	4040285	4042236	-	770	protein_coding	glutathione S-transferase, pi 2 [Source:MGI Symbol;Acc:MGI:95864]	-
ENSMUSG00000062353	5212.55	5109.07	5923.15	176.974	2004.67	2040.54	5414.93	1407.39	1.94299	0.00298079	0.320844	Gm15772	5	3236431	3236868	+	438	processed_pseudogene	predicted gene 15772 [Source:MGI Symbol;Acc:MGI:3805541]	-
ENSMUSG00000052562	1204.03	738.446	1055.32	2081.86	1949.11	1895.27	999.263	1975.42	-0.98421	0.00302266	0.320844	Slc22a30	19	8335371	8405111	-	3368	protein_coding	solute carrier family 22, member 30 [Source:MGI Symbol;Acc:MGI:2442750]	-
ENSMUSG00000003948	86.7646	165.448	480.095	59.5277	58.643	90.932	244.102	69.7009	1.80081	0.0030459	0.320844	Mmd	11	90249456	90278589	+	3581	protein_coding	monocyte to macrophage differentiation-associated [Source:MGI Symbol;Acc:MGI:1914718]	-
ENSMUSG00000071713	98.7781	79.2105	80.2636	43.4392	22.377	29.7388	86.0841	31.8516	1.45787	0.0030802	0.320844	Csf2rb	15	78325752	78353847	+	7277	protein_coding	colony stimulating factor 2 receptor, beta, low-affinity (granulocyte-macrophage) [Source:MGI Symbol;Acc:MGI:1339759]	-
ENSMUSG00000079491	105.452	146.284	150.123	244.546	560.195	235.051	133.953	346.597	-1.3721	0.00309972	0.320844	H2-T10	17	36115876	36121465	-	3419	polymorphic_pseudogene	histocompatibility 2, T region locus 10 [Source:MGI Symbol;Acc:MGI:95942]	-
ENSMUSG00000003617	2314.61	303.427	1047.89	498.746	281.641	265.361	1221.97	348.583	1.81098	0.00310766	0.320844	Cp	3	19957054	20009145	+	9566	protein_coding	ceruloplasmin [Source:MGI Symbol;Acc:MGI:88476]	-
ENSMUSG00000028862	384.434	43.438	117.423	72.3986	25.4634	14.8694	181.765	37.5771	2.29719	0.00311272	0.320844	Map3k6	4	133240818	133252929	+	4604	protein_coding	mitogen-activated protein kinase kinase kinase 6 [Source:MGI Symbol;Acc:MGI:1855691]	-
ENSMUSG00000010064	2469.45	149.478	468.204	57.9189	355.716	160.132	1029.05	191.256	2.42441	0.00313165	0.320844	Slc38a3	9	107650634	107669530	-	5277	protein_coding	solute carrier family 38, member 3 [Source:MGI Symbol;Acc:MGI:1923507]	-
ENSMUSG00000028572	273.642	279.153	267.545	527.705	548.621	478.68	273.447	518.335	-0.921773	0.00313231	0.320844	Hook1	4	95967240	96025413	+	8318	protein_coding	hook microtubule tethering protein 1 [Source:MGI Symbol;Acc:MGI:1925213]	-
ENSMUSG00000033022	1796.69	1200.29	2394.53	373.255	884.275	893.879	1797.17	717.136	1.32282	0.00321141	0.326305	Cdo1	18	46713205	46728342	-	1530	protein_coding	cysteine dioxygenase 1, cytosolic [Source:MGI Symbol;Acc:MGI:105925]	-
ENSMUSG00000097208	24.0271	10.8595	19.3227	4.82657	0.771619	0.571899	18.0698	2.0567	3.4048	0.00323378	0.326305	Gm26698	12	86891404	86892567	-	971	lincRNA	predicted gene, 26698 [Source:MGI Symbol;Acc:MGI:5477192]	-
ENSMUSG00000085148	62.7375	223.578	135.259	300.856	489.978	378.597	140.525	389.811	-1.46534	0.00324612	0.326305	Mir22hg	11	75461539	75466676	+	1924	processed_transcript	Mir22 host gene (non-protein coding) [Source:MGI Symbol;Acc:MGI:1914348]	-
ENSMUSG00000022887	45.3846	3.19397	34.1863	1.60886	3.08648	4.0033	27.5883	2.89954	3.16868	0.00343192	0.339204	Masp1	16	23449417	23520815	-	9833	protein_coding	mannan-binding lectin serine peptidase 1 [Source:MGI Symbol;Acc:MGI:88492]	-
ENSMUSG00000029309	407.126	369.862	431.045	175.365	203.707	232.191	402.678	203.755	0.977654	0.00343266	0.339204	Sparcl1	5	104079111	104113733	-	2937	protein_coding	SPARC-like 1 [Source:MGI Symbol;Acc:MGI:108110]	-
ENSMUSG00000060675	200.226	235.076	601.977	72.3986	126.546	154.985	345.76	117.976	1.54127	0.00343731	0.339204	Pla2g16	19	7557459	7588545	+	6396	protein_coding	phospholipase A2, group XVI [Source:MGI Symbol;Acc:MGI:2179715]	-
ENSMUSG00000032083	24.0271	35.7725	298.759	16.0886	14.6608	32.0264	119.519	20.9252	2.49581	0.00349911	0.34321	Apoa1	9	46228580	46230466	+	1236	protein_coding	apolipoprotein A-I [Source:MGI Symbol;Acc:MGI:88049]	-
ENSMUSG00000024972	14.6832	30.6621	83.2363	11.262	9.25943	3.4314	42.8605	7.98428	2.46565	0.00356346	0.347061	Lgals12	19	7596660	7607193	-	2773	protein_coding	lectin, galactose binding, soluble 12 [Source:MGI Symbol;Acc:MGI:1929094]	-
ENSMUSG00000029675	335.045	113.705	272.004	91.7049	78.7051	100.654	240.251	90.3548	1.40576	0.00358126	0.347061	Eln	5	134702593	134747323	-	8098	protein_coding	elastin [Source:MGI Symbol;Acc:MGI:95317]	-
ENSMUSG00000026678	831.605	383.276	523.2	168.93	283.956	279.087	579.36	243.991	1.24201	0.00361695	0.348433	Rgs5	1	169655501	169695813	+	4546	protein_coding	regulator of G-protein signaling 5 [Source:MGI Symbol;Acc:MGI:1098434]	-
ENSMUSG00000047586	650.067	44.0768	71.3454	14.4797	84.8781	28.0231	255.163	42.4603	2.57646	0.00371965	0.35288	Nccrp1	7	28543596	28547254	-	1531	protein_coding	non-specific cytotoxic cell receptor protein 1 homolog (zebrafish) [Source:MGI Symbol;Acc:MGI:2685009]	-
ENSMUSG00000022422	0	0	0	30.5683	1.54324	2.2876	0	11.4664	-5.81374	0.00373844	0.35288	Dscc1	15	55076099	55090491	-	4429	protein_coding	DNA replication and sister chromatid cohesion 1 [Source:MGI Symbol;Acc:MGI:1919357]	-
ENSMUSG00000038264	101.448	63.2406	95.1272	12.8709	42.439	25.7355	86.6052	27.0151	1.64707	0.00373936	0.35288	Sema7a	9	57940112	57962865	+	3298	protein_coding	sema domain, immunoglobulin domain (Ig), and GPI membrane anchor, (semaphorin) 7A [Source:MGI Symbol;Acc:MGI:1306826]	-
ENSMUSG00000079012	1.33484	3.83276	23.7818	0	0	0	9.6498	0	5.86168	0.00376272	0.35288	Serpina3m	12	104338486	104394257	+	1719	protein_coding	serine (or cysteine) peptidase inhibitor, clade A, member 3M [Source:MGI Symbol;Acc:MGI:98378]	-
ENSMUSG00000034459	232.262	699.479	188.768	176.974	33.1796	94.9353	373.503	101.696	1.88938	0.00377214	0.35288	Ifit1	19	34640871	34650009	+	2656	protein_coding	interferon-induced protein with tetratricopeptide repeats 1 [Source:MGI Symbol;Acc:MGI:99450]	-
ENSMUSG00000114568	0	0	0	19.3063	5.40133	3.4314	0	9.37967	-5.52694	0.00380309	1	Gm48732	13	67143672	67145366	-	1617	lincRNA	predicted gene, 48732 [Source:MGI Symbol;Acc:MGI:6098394]	-
ENSMUSG00000027559	24.0271	1792.46	13904.9	247.764	20.8337	160.132	5240.47	142.91	5.1973	0.00384875	0.357978	Car3	3	14863512	14872523	+	2865	protein_coding	carbonic anhydrase 3 [Source:MGI Symbol;Acc:MGI:88270]	-
ENSMUSG00000076431	270.972	129.036	312.136	99.7492	92.5943	97.7948	237.382	96.7127	1.29092	0.00387444	0.358187	Sox4	13	28948919	28953713	-	4795	protein_coding	SRY (sex determining region Y)-box 4 [Source:MGI Symbol;Acc:MGI:98366]	HMG
ENSMUSG00000094392	50.7239	12.1371	41.6181	11.262	5.40133	2.8595	34.8264	6.50761	2.4965	0.00389526	0.358187	Gm3788	3	86672033	86672168	-	136	processed_pseudogene	predicted gene 3788 [Source:MGI Symbol;Acc:MGI:3781961]	-
ENSMUSG00000041653	10.6787	5.11035	7.43181	0	0	0	7.74029	0	5.55135	0.00401565	1	Pnpla3	15	84167837	84187236	+	1548	protein_coding	patatin-like phospholipase domain containing 3 [Source:MGI Symbol;Acc:MGI:2151796]	-
ENSMUSG00000097899	13.3484	4.47156	23.7818	0	1.54324	0.571899	13.8673	0.705046	4.11179	0.00408435	0.373452	Gm16894	1	40076228	40085851	-	842	antisense	predicted gene, 16894 [Source:MGI Symbol;Acc:MGI:4439818]	-
ENSMUSG00000039236	145.498	37.6888	43.1045	16.0886	23.9202	19.4446	75.4303	19.8178	1.91208	0.00423774	0.385301	Isg20	7	78913424	78920396	+	1860	protein_coding	interferon-stimulated protein [Source:MGI Symbol;Acc:MGI:1928895]	-
ENSMUSG00000032554	32.0362	71.5449	133.773	27.3506	3.08648	20.5884	79.1179	17.0085	2.24252	0.00429534	0.386864	Trf	9	103204001	103230444	-	3320	protein_coding	transferrin [Source:MGI Symbol;Acc:MGI:98821]	-
ENSMUSG00000079015	5.33936	6.38794	135.259	0	1.54324	9.15039	48.9954	3.56454	3.66899	0.00430394	0.386864	Serpina1c	12	103894926	103904887	-	1361	protein_coding	serine (or cysteine) peptidase inhibitor, clade A, member 1C [Source:MGI Symbol;Acc:MGI:891969]	-
ENSMUSG00000035352	26.6968	26.8293	14.8636	0	3.8581	5.14709	22.7966	3.00173	2.78107	0.00434787	0.386864	Ccl12	11	82101845	82103400	+	537	protein_coding	chemokine (C-C motif) ligand 12 [Source:MGI Symbol;Acc:MGI:108224]	-
ENSMUSG00000037990	8.00904	24.2742	17.8363	0	3.08648	0	16.7065	1.02883	3.93439	0.0043822	0.386864	Sh3rf3	10	58813359	59138916	+	7242	protein_coding	SH3 domain containing ring finger 3 [Source:MGI Symbol;Acc:MGI:2444637]	-
ENSMUSG00000070473	840.949	86.876	270.518	67.572	162.04	73.2031	399.448	100.938	1.97985	0.0043918	0.386864	Cldn3	5	134986214	134987472	+	1259	protein_coding	claudin 3 [Source:MGI Symbol;Acc:MGI:1329044]	-
ENSMUSG00000026834	0	5.74915	28.2409	0	0	0	11.33	0	6.0991	0.00439835	0.386864	Acvr1c	2	58267453	58357895	-	9292	protein_coding	activin A receptor, type IC [Source:MGI Symbol;Acc:MGI:2661081]	-
ENSMUSG00000019326	48.0542	122.648	542.522	88.4872	19.2905	44.6081	237.742	50.7953	2.23761	0.00446048	0.390068	Aoc3	11	101330605	101341938	+	4621	protein_coding	amine oxidase, copper containing 3 [Source:MGI Symbol;Acc:MGI:1306797]	-
ENSMUSG00000076613	53.3936	15.3311	35.6727	1.60886	6.17295	10.2942	34.7991	6.02533	2.42972	0.00448716	0.390068	Ighg2b	12	113302965	113307933	-	2678	IG_C_gene	immunoglobulin heavy constant gamma 2B [Source:MGI Symbol;Acc:MGI:96445]	-
ENSMUSG00000035373	1.33484	66.4346	59.4545	0	8.48781	3.4314	42.408	3.97307	3.34599	0.00452186	0.390068	Ccl7	11	82045712	82047525	+	801	protein_coding	chemokine (C-C motif) ligand 7 [Source:MGI Symbol;Acc:MGI:99512]	-
ENSMUSG00000016024	61.4026	47.9096	89.1817	16.0886	29.3215	19.4446	66.1646	21.6182	1.58934	0.00454053	0.390068	Lbp	2	158306493	158332852	+	4831	protein_coding	lipopolysaccharide binding protein [Source:MGI Symbol;Acc:MGI:1098776]	-
ENSMUSG00000026621	38.7104	41.5216	14.8636	11.262	5.40133	4.0033	31.6985	6.88888	2.29427	0.00455529	0.390068	2023-03-01	1	184786767	184811313	-	2246	protein_coding	mitochondrial amidoxime reducing component 1 [Source:MGI Symbol;Acc:MGI:1913362]	-
ENSMUSG00000080776	58.733	48.5483	93.6408	8.04429	32.408	14.2975	66.974	18.2499	1.83854	0.00465284	0.396324	Gm12174	11	46727818	46728630	+	813	processed_pseudogene	predicted gene 12174 [Source:MGI Symbol;Acc:MGI:3651722]	-
ENSMUSG00000116757	517.918	86.2372	486.04	130.317	128.86	69.7717	363.399	109.65	1.72945	0.004721	0.400024	AC121151.1	17	16557246	16558043	+	798	processed_pseudogene	ribosomal protein L7A (Rpl7a) pseudogene	-
ENSMUSG00000089809	266.968	70.2673	80.2636	57.9189	36.2661	33.1702	139.166	42.4517	1.7233	0.00476201	0.401397	Rasgef1b	5	99217426	99729065	-	13805	protein_coding	RasGEF domain family, member 1B [Source:MGI Symbol;Acc:MGI:2443755]	-
ENSMUSG00000058396	80.0904	42.1604	92.1545	24.1329	25.4634	24.0198	71.4684	24.5387	1.5302	0.00479065	0.401719	Gpr182	10	127747276	127751732	-	3954	protein_coding	G protein-coupled receptor 182 [Source:MGI Symbol;Acc:MGI:109545]	-
ENSMUSG00000046768	129.479	74.1001	80.2636	25.7417	26.235	48.6114	94.6144	33.5294	1.47401	0.00495886	0.413681	Rhoj	12	75308322	75401456	+	6484	protein_coding	ras homolog family member J [Source:MGI Symbol;Acc:MGI:1931551]	-
ENSMUSG00000089706	41.38	27.4681	35.6727	102.967	78.7051	79.494	34.8403	87.0553	-1.32792	0.00499864	0.413681	B230216N24Rik	1	98031116	98057680	-	5853	processed_transcript	RIKEN cDNA B230216N24 gene [Source:MGI Symbol;Acc:MGI:1925853]	-
ENSMUSG00000071637	101.448	147.561	236.332	77.2252	47.8404	67.4841	161.78	64.1832	1.33819	0.00502991	0.413681	Cebpd	16	15887286	15891031	+	3746	protein_coding	CCAAT/enhancer binding protein (C/EBP), delta [Source:MGI Symbol;Acc:MGI:103573]	-
ENSMUSG00000031574	257.624	17.8862	37.1591	14.4797	19.2905	25.1636	104.223	19.6446	2.39096	0.00503553	0.413681	Star	8	25806555	25815982	+	4113	protein_coding	steroidogenic acute regulatory protein [Source:MGI Symbol;Acc:MGI:102760]	-
ENSMUSG00000025492	799.569	770.386	682.24	371.646	222.998	471.245	750.732	355.296	1.07911	0.00508352	0.413888	Ifitm3	7	141009586	141010770	-	678	protein_coding	interferon induced transmembrane protein 3 [Source:MGI Symbol;Acc:MGI:1913391]	-
ENSMUSG00000078193	1013.14	677.76	896.277	453.698	508.497	362.584	862.393	441.593	0.965356	0.00511158	0.413888	Gm2000	1	156366040	156366484	+	445	protein_coding	predicted gene 2000 [Source:MGI Symbol;Acc:MGI:3780170]	-
ENSMUSG00000066366	5.33936	22.3578	109.991	1.60886	6.94457	9.15039	45.896	5.90127	2.88816	0.00512835	0.413888	Serpina1a	12	103853589	103863562	-	1832	protein_coding	serine (or cysteine) peptidase inhibitor, clade A, member 1A [Source:MGI Symbol;Acc:MGI:891971]	-
ENSMUSG00000031490	153.507	223.578	371.591	51.4834	97.9956	129.821	249.558	93.1001	1.40867	0.00514035	0.413888	Eif4ebp1	8	27260329	27276674	+	2196	protein_coding	eukaryotic translation initiation factor 4E binding protein 1 [Source:MGI Symbol;Acc:MGI:103267]	-
ENSMUSG00000085881	10.6787	9.58191	7.43181	0	0.771619	0	9.23081	0.257206	4.83303	0.00519764	1	Gm15912	13	74008009	74009354	-	1297	processed_transcript	predicted gene 15912 [Source:MGI Symbol;Acc:MGI:3801895]	-
ENSMUSG00000031963	0	8.94312	22.2954	0	0	0	10.4129	0	5.98239	0.00521102	0.415764	Bmper	9	23223076	23485200	+	4833	protein_coding	BMP-binding endothelial regulator [Source:MGI Symbol;Acc:MGI:1920480]	-
ENSMUSG00000014609	4.00452	3.19397	2.97272	83.6606	6.17295	6.29089	3.3904	32.0415	-3.21535	0.00521503	0.415764	Chrne	11	70614883	70619216	-	1690	protein_coding	cholinergic receptor, nicotinic, epsilon polypeptide [Source:MGI Symbol;Acc:MGI:87894]	-
ENSMUSG00000011008	89.4343	17.2474	46.0772	1.60886	18.5189	6.86279	50.9196	8.99684	2.44238	0.00525024	0.416519	Mcoln2	3	146149833	146195513	+	3288	protein_coding	mucolipin 2 [Source:MGI Symbol;Acc:MGI:1915529]	-
ENSMUSG00000108753	0	2.55518	0	20.9151	23.1486	5.71899	0.851725	16.5942	-3.92393	0.00528599	0.41731	Gm45094	7	35052975	35053591	-	617	TEC	predicted gene 45094 [Source:MGI Symbol;Acc:MGI:5753670]	-
ENSMUSG00000046546	184.208	59.4078	123.368	46.6569	50.9269	30.3107	122.328	42.6315	1.52087	0.00542345	0.426083	Fam43a	16	30599723	30602797	+	3075	protein_coding	family with sequence similarity 43, member A [Source:MGI Symbol;Acc:MGI:2676309]	-
ENSMUSG00000034957	532.601	735.891	1221.79	170.539	392.754	429.496	830.094	330.93	1.32212	0.00545303	0.426338	Cebpa	7	35119293	35121928	+	2636	protein_coding	CCAAT/enhancer binding protein (C/EBP), alpha [Source:MGI Symbol;Acc:MGI:99480]	C/EBP
ENSMUSG00000031098	22.6923	0	10.4045	0	0	0	11.0323	0	6.05868	0.00550486	0.428045	Syt8	7	142434850	142440396	+	1894	protein_coding	synaptotagmin VIII [Source:MGI Symbol;Acc:MGI:1859867]	-
ENSMUSG00000113159	117.466	7.02673	93.6408	24.1329	8.48781	2.2876	72.7112	11.6361	2.69957	0.00554082	0.428045	Gm48771	12	100862786	100864689	+	1904	TEC	predicted gene, 48771 [Source:MGI Symbol;Acc:MGI:6098462]	-
ENSMUSG00000079357	0	1.27759	0	19.3063	6.17295	12.5818	0.425863	12.687	-4.39703	0.00555422	0.428045	Gm11100	14	13918444	13949558	+	2134	processed_transcript	predicted gene 11100 [Source:MGI Symbol;Acc:MGI:3779338]	-
ENSMUSG00000005968	180.203	232.521	240.791	410.259	386.581	448.369	217.838	415.07	-0.929611	0.005601	0.429605	Tuft1	3	94612757	94658872	-	3117	protein_coding	tuftelin 1 [Source:MGI Symbol;Acc:MGI:109572]	-
ENSMUSG00000031760	104.118	16.6086	11.8909	0	3.08648	12.0099	44.2057	5.03212	3.03178	0.00568796	0.434217	Mt3	8	94152607	94154146	+	1066	protein_coding	metallothionein 3 [Source:MGI Symbol;Acc:MGI:97173]	-
ENSMUSG00000074364	347.058	276.598	725.345	201.107	161.268	205.884	449.667	189.42	1.24517	0.00577463	0.438763	Ehd2	7	15946958	15967567	-	5119	protein_coding	EH-domain containing 2 [Source:MGI Symbol;Acc:MGI:2154274]	-
ENSMUSG00000049233	6.6742	10.8595	5.94545	30.5683	27.7783	37.1735	7.82638	31.84	-1.98305	0.00587735	0.444482	Apoo-ps	13	107414144	107414729	-	586	processed_pseudogene	apolipoprotein O, pseudogene [Source:MGI Symbol;Acc:MGI:3649039]	-
ENSMUSG00000022799	134.819	120.732	166.473	40.2214	66.3592	73.775	140.674	60.1186	1.20609	0.00605685	0.455926	Arhgap31	16	38598340	38713274	-	11141	protein_coding	Rho GTPase activating protein 31 [Source:MGI Symbol;Acc:MGI:1333857]	-
ENSMUSG00000018648	113.461	210.163	141.204	37.0037	74.0754	74.9188	154.943	61.9993	1.30989	0.00622662	0.46501	Dusp14	11	84048041	84069261	-	1945	protein_coding	dual specificity phosphatase 14 [Source:MGI Symbol;Acc:MGI:1927168]	-
ENSMUSG00000095253	30.7013	44.0768	20.8091	99.7492	70.989	85.7849	31.8624	85.5077	-1.39563	0.006235	0.46501	Zfp799	17	32815449	32830261	-	6382	protein_coding	zinc finger protein 799 [Source:MGI Symbol;Acc:MGI:2443934]	zf-C2H2
ENSMUSG00000025326	1456.31	811.907	1529.47	720.768	640.444	446.081	1265.89	602.431	1.07187	0.00627026	0.465495	Ube3a	7	59228750	59311536	+	20626	protein_coding	ubiquitin protein ligase E3A [Source:MGI Symbol;Acc:MGI:105098]	-
ENSMUSG00000071347	44.0497	24.913	31.2136	14.4797	6.17295	5.14709	33.3921	8.59992	2.03297	0.00630739	0.466113	C1qtnf9	14	60768134	60780869	+	1903	protein_coding	C1q and tumor necrosis factor related protein 9 [Source:MGI Symbol;Acc:MGI:3045252]	-
ENSMUSG00000023243	432.488	412.661	588.599	949.226	728.408	1091.18	477.916	922.939	-0.951043	0.00641289	0.466303	Kcnk5	14	20140057	20181809	-	3404	protein_coding	potassium channel, subfamily K, member 5 [Source:MGI Symbol;Acc:MGI:1336175]	-
ENSMUSG00000050069	33.371	11.4983	28.2409	0	0	6.29089	24.3701	2.09696	3.35028	0.00649033	0.466303	Grem2	1	174833785	174921819	-	3745	protein_coding	gremlin 2, DAN family BMP antagonist [Source:MGI Symbol;Acc:MGI:1344367]	-
ENSMUSG00000060981	272.307	132.23	390.913	94.9226	125.774	102.37	265.15	107.689	1.29279	0.00650495	0.466303	Hist1h4h	13	23531050	23531519	+	470	protein_coding	histone cluster 1, H4h [Source:MGI Symbol;Acc:MGI:2448427]	-
ENSMUSG00000051314	2.66968	10.8595	87.6954	6.43543	0	2.8595	33.7415	3.09831	3.53944	0.00651309	0.466303	Ffar2	7	30818348	30823775	-	2790	protein_coding	free fatty acid receptor 2 [Source:MGI Symbol;Acc:MGI:2441731]	-
ENSMUSG00000070695	22.6923	4.47156	7.43181	33.786	40.1242	66.3403	11.5319	46.7502	-2.06628	0.00655229	0.466303	Cntnap5a	1	115684756	116587323	+	10945	protein_coding	contactin associated protein-like 5A [Source:MGI Symbol;Acc:MGI:3643623]	-
ENSMUSG00000058603	484.547	485.483	674.809	165.712	300.16	314.545	548.28	260.139	1.06912	0.00655927	0.466303	Rpl28-ps1	1	128038569	128038982	+	414	processed_pseudogene	ribosomal protein L28, pseudogene 1 [Source:MGI Symbol;Acc:MGI:3705349]	-
ENSMUSG00000018900	435.158	786.994	551.44	1217.91	921.313	1500.09	591.197	1213.1	-1.03529	0.00659958	0.466303	Slc22a5	11	53864542	53891660	-	3071	protein_coding	solute carrier family 22 (organic cation transporter), member 5 [Source:MGI Symbol;Acc:MGI:1329012]	-
ENSMUSG00000029761	363.076	250.407	353.754	156.059	140.435	187.583	322.413	161.359	0.994103	0.00662038	0.466303	Cald1	6	34598500	34775473	+	12041	protein_coding	caldesmon 1 [Source:MGI Symbol;Acc:MGI:88250]	-
ENSMUSG00000015027	541.945	384.554	364.159	556.665	1176.72	1018.55	430.219	917.312	-1.0944	0.00664802	0.466303	Galns	8	122578242	122611463	-	2650	protein_coding	galactosamine (N-acetyl)-6-sulfate sulfatase [Source:MGI Symbol;Acc:MGI:1355303]	-
ENSMUSG00000037649	140.158	258.712	145.664	450.48	857.269	203.024	181.511	503.591	-1.46799	0.00666488	0.466303	H2-DMa	17	34135182	34139101	+	1641	protein_coding	histocompatibility 2, class II, locus DMa [Source:MGI Symbol;Acc:MGI:95921]	-
ENSMUSG00000031465	101.448	22.9966	25.2682	6.43543	15.4324	11.438	49.9042	11.1019	2.13188	0.00666875	0.466303	Angpt2	8	18690263	18741562	-	3690	protein_coding	angiopoietin 2 [Source:MGI Symbol;Acc:MGI:1202890]	-
ENSMUSG00000027474	165.52	134.786	78.7772	64.3543	33.1796	53.1866	126.361	50.2402	1.34416	0.00670632	0.466303	Ccm2l	2	153065955	153081735	+	2407	protein_coding	cerebral cavernous malformation 2-like [Source:MGI Symbol;Acc:MGI:2385159]	-
ENSMUSG00000035540	134.819	652.209	310.65	88.4872	60.1863	194.446	365.892	114.373	1.67545	0.00671202	0.466303	Gc	5	89417522	89457898	-	1845	protein_coding	vitamin D binding protein [Source:MGI Symbol;Acc:MGI:95669]	-
ENSMUSG00000042622	85.4297	40.244	86.209	25.7417	22.377	26.8793	70.6276	24.9993	1.48758	0.00673037	0.466303	Maff	15	79346621	79359076	+	2594	protein_coding	v-maf musculoaponeurotic fibrosarcoma oncogene family, protein F (avian) [Source:MGI Symbol;Acc:MGI:96910]	TF_bZIP
ENSMUSG00000032038	122.805	79.2105	101.073	53.0923	42.439	29.7388	101.029	41.7567	1.2892	0.00674214	0.466303	St3gal4	9	35046576	35119268	-	2923	protein_coding	ST3 beta-galactoside alpha-2,3-sialyltransferase 4 [Source:MGI Symbol;Acc:MGI:1316743]	-
ENSMUSG00000001227	84.0949	56.8527	77.2908	38.6126	16.204	25.1636	72.7461	26.6601	1.47279	0.00678582	0.467327	Sema6b	17	56123085	56140343	-	3968	protein_coding	sema domain, transmembrane domain (TM), and cytoplasmic domain, (semaphorin) 6B [Source:MGI Symbol;Acc:MGI:1202889]	-
ENSMUSG00000050064	98.7781	125.842	89.1817	225.24	193.676	215.606	104.601	211.507	-1.00729	0.00690169	0.473292	Zfp697	3	98382461	98753812	+	8276	protein_coding	zinc finger protein 697 [Source:MGI Symbol;Acc:MGI:2139736]	zf-C2H2
ENSMUSG00000061906	620.701	2793.45	2947.46	1769.74	10548	9617.06	2120.53	7311.61	-1.78579	0.00704904	0.474231	Ugt2b38	5	87409942	87424203	-	1891	protein_coding	UDP glucuronosyltransferase 2 family, polypeptide B38 [Source:MGI Symbol;Acc:MGI:2140794]	-
ENSMUSG00000108776	0	5.74915	1.48636	90.096	6.17295	3.4314	2.41184	33.2335	-3.63736	0.00707501	0.474231	Gm45169	7	79586648	79592613	-	639	lincRNA	predicted gene 45169 [Source:MGI Symbol;Acc:MGI:5753745]	-
ENSMUSG00000031710	0	89.4312	90.6681	0	0.771619	0	60.0331	0.257206	7.50413	0.00708241	0.474231	Ucp1	8	83290352	83298452	+	1636	protein_coding	uncoupling protein 1 (mitochondrial, proton carrier) [Source:MGI Symbol;Acc:MGI:98894]	-
ENSMUSG00000022210	519.253	742.279	706.022	1113.33	1190.61	1278.77	655.851	1194.23	-0.864239	0.00708367	0.474231	Dhrs4	14	55478758	55490340	+	1754	protein_coding	dehydrogenase/reductase (SDR family) member 4 [Source:MGI Symbol;Acc:MGI:90169]	-
ENSMUSG00000106734	120.136	141.173	141.204	37.0037	52.4701	80.0659	134.171	56.5132	1.22844	0.007108	0.474231	Gm20559	6	3333194	3346128	-	4690	processed_transcript	predicted gene, 20559 [Source:MGI Symbol;Acc:MGI:5295666]	-
ENSMUSG00000021379	373.755	178.224	141.204	67.572	128.86	69.1998	231.061	88.5441	1.37849	0.00713842	0.474231	Id4	13	48261228	48266026	+	3849	protein_coding	inhibitor of DNA binding 4 [Source:MGI Symbol;Acc:MGI:99414]	bHLH
ENSMUSG00000090698	16.0181	35.7725	34.1863	0	5.40133	8.57849	28.659	4.65994	2.5034	0.00714174	0.474231	Apold1	6	134981718	134986836	+	3567	protein_coding	apolipoprotein L domain containing 1 [Source:MGI Symbol;Acc:MGI:2685921]	-
ENSMUSG00000117084	33.371	11.4983	28.2409	3.21772	6.94457	3.4314	24.3701	4.53123	2.38667	0.0071498	0.474231	AC154912.1	17	28446500	28456457	+	2191	antisense	novel transcript, antisense to Fkbp5	-
ENSMUSG00000054013	4.00452	7.02673	16.35	0	0.771619	0	9.12708	0.257206	4.80168	0.00727492	1	Tmem179	12	112500189	112516747	-	2499	protein_coding	transmembrane protein 179 [Source:MGI Symbol;Acc:MGI:2144891]	-
ENSMUSG00000071679	0	0	0	16.0886	3.8581	4.0033	0	7.98332	-5.29483	0.00733986	1	Rtl4	X	144688907	145122411	+	3635	protein_coding	retrotransposon Gag like 4 [Source:MGI Symbol;Acc:MGI:3588192]	-
ENSMUSG00000031173	0	6.38794	41.6181	0	0	1.1438	16.002	0.381266	4.9858	0.00761131	0.502782	Otc	X	10252305	10321024	+	4241	protein_coding	ornithine transcarbamylase [Source:MGI Symbol;Acc:MGI:97448]	-
ENSMUSG00000083657	4.00452	0	28.2409	0	0	0	10.7485	0	6.01763	0.00764747	0.503116	Gm12245	11	57948729	57949085	-	357	processed_pseudogene	predicted gene 12245 [Source:MGI Symbol;Acc:MGI:3649494]	-
ENSMUSG00000022878	0	174.391	945.326	0	0	2.2876	373.239	0.762532	8.85215	0.00769343	0.504091	Adipoq	16	23146536	23158028	+	1381	protein_coding	adiponectin, C1Q and collagen domain containing [Source:MGI Symbol;Acc:MGI:106675]	-
ENSMUSG00000104574	14.6832	3.83276	8.91817	1.60886	0	0	9.14473	0.536286	4.79935	0.00773385	0.504696	Gm42836	3	122426443	122459060	-	728	antisense	predicted gene 42836 [Source:MGI Symbol;Acc:MGI:5662973]	-
ENSMUSG00000045294	256.289	380.082	291.327	133.535	199.078	101.798	309.233	144.804	1.0967	0.00788842	0.512716	Insig1	5	28071363	28078662	+	3093	protein_coding	insulin induced gene 1 [Source:MGI Symbol;Acc:MGI:1916289]	-
ENSMUSG00000015599	118.801	37.6888	34.1863	212.369	131.175	189.299	63.5586	177.614	-1.48803	0.00793926	0.513217	Ttbk1	17	46442448	46487675	-	14097	protein_coding	tau tubulin kinase 1 [Source:MGI Symbol;Acc:MGI:2147036]	-
ENSMUSG00000000247	0	0	0	0	31.6364	2.2876	0	11.308	-5.83896	0.00798993	0.513217	Lhx2	2	38339281	38369733	+	4393	protein_coding	LIM homeobox protein 2 [Source:MGI Symbol;Acc:MGI:96785]	Homeobox
ENSMUSG00000026580	6.6742	12.1371	20.8091	3.21772	0	0	13.2068	1.07257	4.15183	0.00799127	0.513217	Selp	1	164115264	164150026	+	4413	protein_coding	selectin, platelet [Source:MGI Symbol;Acc:MGI:98280]	-
ENSMUSG00000031980	1676.56	327.063	633.19	204.325	480.719	185.867	878.937	290.304	1.59627	0.00807501	0.514452	Agt	8	124556534	124569706	-	1891	protein_coding	angiotensinogen (serpin peptidase inhibitor, clade A, member 8) [Source:MGI Symbol;Acc:MGI:87963]	-
ENSMUSG00000028712	860.972	587.052	398.345	1084.37	2077.2	1003.68	615.456	1388.42	-1.17391	0.00809978	0.514452	Cyp4a31	4	115563649	115579015	+	2509	protein_coding	cytochrome P450, family 4, subfamily a, polypeptide 31 [Source:MGI Symbol;Acc:MGI:3028580]	-
ENSMUSG00000067279	13.3484	7.02673	26.7545	0	1.54324	2.8595	15.7099	1.46758	3.21214	0.00810586	0.514452	Ppp1r3c	19	36731737	36736653	-	2719	protein_coding	protein phosphatase 1, regulatory subunit 3C [Source:MGI Symbol;Acc:MGI:1858229]	-
ENSMUSG00000027533	50.7239	181.417	264.573	6.43543	45.5255	70.3436	165.571	40.7682	1.9988	0.00821398	0.51728	Fabp5	3	10012548	10016607	+	3567	protein_coding	fatty acid binding protein 5, epidermal [Source:MGI Symbol;Acc:MGI:101790]	-
ENSMUSG00000044258	138.823	45.9932	99.5863	24.1329	40.1242	35.4578	94.8009	33.2383	1.48951	0.00821434	0.51728	Ctla2a	13	60934155	60936625	-	2108	protein_coding	cytotoxic T lymphocyte-associated protein 2 alpha [Source:MGI Symbol;Acc:MGI:88554]	-
ENSMUSG00000032135	102.783	90.7087	120.395	43.4392	40.8958	55.4742	104.629	46.6031	1.15595	0.00828288	0.518168	Mcam	9	44134469	44142727	+	3350	protein_coding	melanoma cell adhesion molecule [Source:MGI Symbol;Acc:MGI:1933966]	-
ENSMUSG00000053414	21.3574	59.4078	57.9681	131.926	100.31	124.674	46.2445	118.97	-1.35265	0.00830226	0.518168	Hunk	16	90386013	90499553	+	8402	protein_coding	hormonally upregulated Neu-associated kinase [Source:MGI Symbol;Acc:MGI:1347352]	-
ENSMUSG00000078853	122.805	603.66	112.964	2223.44	393.526	587.341	279.81	1068.1	-1.92738	0.00832449	0.518168	Igtp	11	58199556	58207591	+	2022	protein_coding	interferon gamma induced GTPase [Source:MGI Symbol;Acc:MGI:107729]	-
ENSMUSG00000024529	116.131	37.6888	96.6136	25.7417	10.8027	38.3173	83.4778	24.9539	1.7288	0.00845446	0.524241	Lox	18	52516069	52529867	-	4810	protein_coding	lysyl oxidase [Source:MGI Symbol;Acc:MGI:96817]	-
ENSMUSG00000020889	652.737	779.329	521.713	410.259	294.758	335.705	651.26	346.907	0.912611	0.0086103	0.531141	Nr1d1	11	98767932	98775333	-	3077	protein_coding	nuclear receptor subfamily 1, group D, member 1 [Source:MGI Symbol;Acc:MGI:2444210]	THR-like
ENSMUSG00000098196	72.0814	21.0802	153.095	33.786	10.031	1.1438	82.0856	14.987	2.50732	0.00866064	0.531141	Gm26964	11	61865475	61867639	+	832	lincRNA	predicted gene, 26964 [Source:MGI Symbol;Acc:MGI:5504079]	-
ENSMUSG00000052415	48.0542	72.1837	23.7818	74.0074	176.701	150.41	48.0066	133.706	-1.46595	0.00866419	0.531141	Tchh	3	93442330	93449077	+	5823	protein_coding	trichohyalin [Source:MGI Symbol;Acc:MGI:2177944]	-
ENSMUSG00000074115	9.34388	5.11035	10.4045	0	0	0.571899	8.28626	0.190633	4.70246	0.00870155	1	Saa1	7	46740497	46742980	-	2478	protein_coding	serum amyloid A 1 [Source:MGI Symbol;Acc:MGI:98221]	-
ENSMUSG00000030486	45.3846	30.6621	34.1863	1.60886	12.3459	12.0099	36.7443	8.65488	2.00374	0.00874668	0.534131	Zfp108	7	24254794	24262445	+	2721	protein_coding	zinc finger protein 108 [Source:MGI Symbol;Acc:MGI:1891198]	zf-C2H2
ENSMUSG00000000957	487.217	298.317	535.09	296.03	87.9646	150.981	440.208	178.325	1.31073	0.00877897	0.534131	Mmp14	14	54431612	54445364	+	5960	protein_coding	matrix metallopeptidase 14 (membrane-inserted) [Source:MGI Symbol;Acc:MGI:101900]	-
ENSMUSG00000026712	61.4026	93.9027	181.336	40.2214	34.7229	50.899	112.214	41.9478	1.41106	0.00883492	0.535113	Mrc1	2	14229392	14332057	+	6371	protein_coding	mannose receptor, C type 1 [Source:MGI Symbol;Acc:MGI:97142]	-
ENSMUSG00000116219	16.0181	25.5518	5.94545	0	0.771619	3.4314	15.8384	1.401	3.31012	0.00886129	0.535113	Gm28023	15	82545538	82548652	-	736	unprocessed_pseudogene	predicted gene, 28023 [Source:MGI Symbol;Acc:MGI:5531405]	-
ENSMUSG00000012428	9.34388	50.4647	172.418	19.3063	3.8581	20.5884	77.4089	14.5843	2.41245	0.00889431	0.535113	Steap4	5	7960457	7982213	+	3155	protein_coding	STEAP family member 4 [Source:MGI Symbol;Acc:MGI:1923560]	-
ENSMUSG00000010797	12.0136	2.55518	5.94545	0	0	0	6.83806	0	5.36659	0.00889772	1	Wnt2	6	17988940	18030585	-	2255	protein_coding	wingless-type MMTV integration site family, member 2 [Source:MGI Symbol;Acc:MGI:98954]	-
ENSMUSG00000100215	74.751	53.6587	47.5636	14.4797	25.4634	23.4479	58.6578	21.1303	1.4464	0.00893948	0.535839	Gm8292	1	55335401	55335796	+	396	processed_pseudogene	predicted gene 8292 [Source:MGI Symbol;Acc:MGI:3648460]	-
ENSMUSG00000086679	14.6832	1.27759	5.94545	0	0	0	7.30209	0	5.45889	0.00901358	1	Gm15551	3	126667329	126669044	-	535	antisense	predicted gene 15551 [Source:MGI Symbol;Acc:MGI:3783000]	-
ENSMUSG00000038539	168.19	179.501	164.986	56.31	64.0444	111.52	170.892	77.2916	1.13173	0.00902631	0.539048	Atf5	7	44812256	44816658	-	1993	protein_coding	activating transcription factor 5 [Source:MGI Symbol;Acc:MGI:2141857]	TF_bZIP
ENSMUSG00000060807	13.3484	0	23.7818	0	0.771619	0	12.3767	0.257206	5.22734	0.00918494	0.545188	Serpina6	12	103646630	103657212	-	1761	protein_coding	serine (or cysteine) peptidase inhibitor, clade A, member 6 [Source:MGI Symbol;Acc:MGI:88278]	-
ENSMUSG00000061808	10.6787	30.0233	132.286	407.041	12.3459	3854.6	57.6628	1424.66	-4.62891	0.00919791	0.545188	Ttr	18	20665250	20674324	+	1219	protein_coding	transthyretin [Source:MGI Symbol;Acc:MGI:98865]	-
ENSMUSG00000040260	337.714	99.0131	227.413	101.358	86.4213	79.494	221.38	89.0911	1.31235	0.0092302	0.545188	Daam2	17	49456022	49564343	-	9769	protein_coding	dishevelled associated activator of morphogenesis 2 [Source:MGI Symbol;Acc:MGI:1923691]	-
ENSMUSG00000108298	82.7601	6.38794	20.8091	4.82657	9.25943	4.57519	36.6524	6.2204	2.53646	0.00933344	0.549281	Gm44226	6	48754230	48755986	-	1195	lincRNA	predicted gene, 44226 [Source:MGI Symbol;Acc:MGI:5690618]	-
ENSMUSG00000103343	18.6878	0	17.8363	0	0.771619	0	12.1747	0.257206	5.20473	0.00941241	0.551922	Gm37052	1	160910789	160912619	+	1831	TEC	predicted gene, 37052 [Source:MGI Symbol;Acc:MGI:5610280]	-
ENSMUSG00000022126	2.66968	10.2207	43.1045	0	3.08648	1.7157	18.665	1.60072	3.40235	0.00951147	0.555084	Acod1	14	103046977	103056573	+	2623	protein_coding	aconitate decarboxylase 1 [Source:MGI Symbol;Acc:MGI:103206]	-
ENSMUSG00000041390	170.859	97.7355	120.395	61.1366	42.439	67.4841	129.663	57.0199	1.18205	0.00953494	0.555084	Mdfic	6	15720661	15802169	+	7427	protein_coding	MyoD family inhibitor domain containing [Source:MGI Symbol;Acc:MGI:104611]	-
ENSMUSG00000059336	125.475	1.27759	8.91817	8.04429	3.08648	4.57519	45.2236	5.23532	3.14171	0.00968121	0.559839	Slc14a1	18	78100091	78142119	-	3995	protein_coding	solute carrier family 14 (urea transporter), member 1 [Source:MGI Symbol;Acc:MGI:1351654]	-
ENSMUSG00000073491	0	0	1.48636	6.43543	0	36.6016	0.495454	14.3457	-5.16768	0.00968579	0.559839	Ifi213	1	173566283	173599274	-	6840	protein_coding	interferon activated gene 213 [Source:MGI Symbol;Acc:MGI:3695276]	-
ENSMUSG00000095115	88.0994	53.0199	46.0772	28.9594	23.9202	16.0132	62.3989	22.9643	1.46344	0.00976613	0.561294	Itpripl2	7	118485111	118491975	-	6865	protein_coding	inositol 1,4,5-triphosphate receptor interacting protein-like 2 [Source:MGI Symbol;Acc:MGI:2442416]	-
ENSMUSG00000039218	1083.89	1254.59	805.608	2891.12	1567.93	1770.03	1048.03	2076.36	-0.984831	0.00981237	0.561294	Srrm2	17	23790532	23824741	+	12842	protein_coding	serine/arginine repetitive matrix 2 [Source:MGI Symbol;Acc:MGI:1923206]	-
ENSMUSG00000037493	34.7058	54.2975	170.932	27.3506	25.4634	26.8793	86.645	26.5644	1.69921	0.00981501	0.561294	Cib2	9	54544794	54560218	-	1433	protein_coding	calcium and integrin binding family member 2 [Source:MGI Symbol;Acc:MGI:1929293]	-
ENSMUSG00000057425	563.302	398.607	1071.67	1100.46	1827.97	1570.44	677.859	1499.62	-1.14792	0.0099055	0.564474	Ugt2b37	5	87240493	87254804	-	1894	protein_coding	UDP glucuronosyltransferase 2 family, polypeptide B37 [Source:MGI Symbol;Acc:MGI:2148239]	-
ENSMUSG00000026532	16.0181	1.27759	10.4045	0	0.771619	0	9.2334	0.257206	4.80536	0.010183	1	Spta1	1	174172776	174248450	+	9691	protein_coding	spectrin alpha, erythrocytic 1 [Source:MGI Symbol;Acc:MGI:98385]	-
ENSMUSG00000049538	18.6878	38.9664	44.5909	143.188	81.02	59.4775	34.0817	94.562	-1.45717	0.0101874	0.578503	Adamts16	13	70727802	70841811	-	6836	protein_coding	a disintegrin-like and metallopeptidase (reprolysin type) with thrombospondin type 1 motif, 16 [Source:MGI Symbol;Acc:MGI:2429637]	-
ENSMUSG00000044250	21.3574	14.0535	17.8363	93.3137	41.6674	32.5983	17.7491	55.8598	-1.64694	0.0103009	0.582899	Pced1b	15	97247107	97385680	+	2197	protein_coding	PC-esterase domain containing 1B [Source:MGI Symbol;Acc:MGI:2446270]	-
ENSMUSG00000020679	1517.71	1040.6	1138.55	2033.6	3469.2	1808.92	1232.29	2437.24	-0.984426	0.010337	0.582906	Hnf1b	11	83850063	83905819	+	3198	protein_coding	HNF1 homeobox B [Source:MGI Symbol;Acc:MGI:98505]	Homeobox
ENSMUSG00000102722	0	0	0	19.3063	3.08648	1.7157	0	8.03616	-5.29731	0.0104611	1	Gm37935	1	134454492	134455473	-	982	TEC	predicted gene, 37935 [Source:MGI Symbol;Acc:MGI:5611163]	-
ENSMUSG00000021318	2.66968	1.91638	38.6454	0	1.54324	0.571899	14.4105	0.705046	4.18442	0.010465	0.588076	Gli3	13	15463235	15730026	+	9589	protein_coding	GLI-Kruppel family member GLI3 [Source:MGI Symbol;Acc:MGI:95729]	zf-C2H2
ENSMUSG00000024990	12.0136	84.3208	529.145	0	14.6608	13.7256	208.493	9.46212	4.44055	0.0106488	0.596335	Rbp4	19	38116620	38125321	-	1297	protein_coding	retinol binding protein 4, plasma [Source:MGI Symbol;Acc:MGI:97879]	-
ENSMUSG00000024866	11145.9	9243.35	12995.3	10980.5	33921.9	28729.4	11128.2	24543.9	-1.14126	0.0108235	0.603858	Acy3	19	3986661	3990007	+	1505	protein_coding	aspartoacylase (aminoacylase) 3 [Source:MGI Symbol;Acc:MGI:1918920]	-
ENSMUSG00000069972	97.4433	167.364	214.036	40.2214	72.5322	85.7849	159.615	66.1795	1.25465	0.0108578	0.603858	Rps13-ps2	7	88530446	88530898	-	453	processed_pseudogene	ribosomal protein S13, pseudogene 2 [Source:MGI Symbol;Acc:MGI:3704295]	-
ENSMUSG00000039943	224.253	73.4613	96.6136	48.2657	45.5255	58.3337	131.443	50.7083	1.36609	0.0109979	0.606945	Plcb4	2	135659011	136014593	+	8970	protein_coding	phospholipase C, beta 4 [Source:MGI Symbol;Acc:MGI:107464]	-
ENSMUSG00000044667	98.7781	23.6354	93.6408	33.786	16.204	16.0132	72.0181	22.0011	1.73107	0.0110138	0.606945	Plppr4	3	117319139	117360876	-	7144	protein_coding	phospholipid phosphatase related 4 [Source:MGI Symbol;Acc:MGI:106530]	-
ENSMUSG00000016252	7652.64	6057.68	7168.73	1645.86	3115.8	4960.65	6959.68	3240.77	1.10207	0.0110414	0.606945	Atp5e	2	174461072	174464105	-	1756	protein_coding	ATP synthase, H+ transporting, mitochondrial F1 complex, epsilon subunit [Source:MGI Symbol;Acc:MGI:1855697]	-
ENSMUSG00000030895	24.0271	23.6354	105.532	16.0886	6.17295	15.4413	51.0647	12.5676	2.02416	0.0110633	0.606945	Hpx	7	105591613	105600137	-	1499	protein_coding	hemopexin [Source:MGI Symbol;Acc:MGI:105112]	-
ENSMUSG00000026649	17.3529	12.7759	5.94545	33.786	22.377	78.9221	12.0247	45.0284	-1.90478	0.0111786	0.611197	Cfap126	1	171113918	171126967	+	1774	protein_coding	cilia and flagella associated protein 126 [Source:MGI Symbol;Acc:MGI:1922722]	-
ENSMUSG00000097657	0	0	0	17.6974	0.771619	5.71899	0	8.06268	-5.31132	0.0112247	1	Gm7389	8	3994626	3997509	+	2884	processed_pseudogene	predicted gene 7389 [Source:MGI Symbol;Acc:MGI:3645153]	-
ENSMUSG00000022500	329.705	280.431	457.8	162.495	174.386	215.034	355.979	183.972	0.946352	0.01129	0.613785	Litaf	16	10959275	11066157	-	5156	protein_coding	LPS-induced TN factor [Source:MGI Symbol;Acc:MGI:1929512]	zf-LITAF-like
ENSMUSG00000078964	38.7104	1.91638	31.2136	0	5.40133	0	23.9468	1.80044	3.65142	0.0113018	0.613785	Ces1b	8	93056728	93080017	-	1964	protein_coding	carboxylesterase 1B [Source:MGI Symbol;Acc:MGI:3779470]	-
ENSMUSG00000008540	65.4072	897.506	1010.73	88.4872	203.707	249.348	657.88	180.514	1.86265	0.0114659	0.620616	Mgst1	6	138140316	138156755	+	2013	protein_coding	microsomal glutathione S-transferase 1 [Source:MGI Symbol;Acc:MGI:1913850]	-
ENSMUSG00000107604	12.0136	0	23.7818	1.60886	0	0	11.9318	0.536286	5.17346	0.0115156	0.621228	Gm44041	6	47847743	47848138	+	396	processed_pseudogene	predicted gene, 44041 [Source:MGI Symbol;Acc:MGI:5690433]	-
ENSMUSG00000050896	8.00904	7.66553	2.97272	0	0	0	6.21576	0	5.25174	0.0115387	1	Rtn4rl2	2	84871924	84886710	-	1506	protein_coding	reticulon 4 receptor-like 2 [Source:MGI Symbol;Acc:MGI:2669796]	-
ENSMUSG00000038587	98.7781	98.3743	153.095	57.9189	31.6364	61.1932	116.749	50.2495	1.21642	0.0116333	0.625494	Akap12	10	4266380	4359470	+	6461	protein_coding	A kinase (PRKA) anchor protein (gravin) 12 [Source:MGI Symbol;Acc:MGI:1932576]	-
ENSMUSG00000081833	0	0.638794	1.48636	24.1329	2.31486	9.15039	0.708385	11.866	-4.10081	0.0117197	0.628054	Gm13669	2	75808358	75808814	+	457	processed_pseudogene	predicted gene 13669 [Source:MGI Symbol;Acc:MGI:3651174]	-
ENSMUSG00000073802	49.3891	6.38794	10.4045	0	3.8581	4.0033	22.0605	2.62046	2.93981	0.0118102	0.628925	Cdkn2b	4	89306299	89311039	-	1390	protein_coding	cyclin dependent kinase inhibitor 2B [Source:MGI Symbol;Acc:MGI:104737]	-
ENSMUSG00000074435	128.145	21.0802	53.509	131.926	271.61	192.158	67.578	198.565	-1.56889	0.0118137	0.628925	Smcp	3	92583867	92588997	-	913	protein_coding	sperm mitochondria-associated cysteine-rich protein [Source:MGI Symbol;Acc:MGI:96945]	-
ENSMUSG00000025498	519.253	1206.04	267.545	339.469	88.7362	261.358	664.28	229.854	1.53572	0.0118706	0.629434	Irf7	7	141262706	141266481	-	3776	protein_coding	interferon regulatory factor 7 [Source:MGI Symbol;Acc:MGI:1859212]	IRF
ENSMUSG00000020865	70.7465	12.1371	28.2409	12.8709	8.48781	4.57519	37.0415	8.64462	2.13704	0.0119284	0.629434	Abcc3	11	94343295	94392997	-	5698	protein_coding	ATP-binding cassette, sub-family C (CFTR/MRP), member 3 [Source:MGI Symbol;Acc:MGI:1923658]	-
ENSMUSG00000002791	46.7194	3.83276	25.2682	6.43543	3.08648	0	25.2734	3.17397	3.12009	0.0119439	0.629434	Pdxk-ps	17	32076083	32107350	-	2804	transcribed_unprocessed_pseudogene	pyridoxal (pyridoxine, vitamin B6) kinase, pseudogene [Source:MGI Symbol;Acc:MGI:1933201]	-
ENSMUSG00000021259	52.0588	35.1337	10.4045	381.299	21.6053	57.1899	32.5323	153.365	-2.22522	0.0120276	0.629434	Cyp46a1	12	108334381	108362234	+	3287	protein_coding	cytochrome P450, family 46, subfamily a, polypeptide 1 [Source:MGI Symbol;Acc:MGI:1341877]	-
ENSMUSG00000040552	50.7239	38.3276	44.5909	11.262	5.40133	22.3041	44.5475	12.9891	1.74936	0.0120461	0.629434	C3ar1	6	122847138	122856161	-	4305	protein_coding	complement component 3a receptor 1 [Source:MGI Symbol;Acc:MGI:1097680]	-
ENSMUSG00000032942	4.00452	8.94312	26.7545	0	1.54324	1.7157	13.2341	1.08631	3.41326	0.0120566	0.629434	Ucp3	7	100472990	100486432	+	3135	protein_coding	uncoupling protein 3 (mitochondrial, proton carrier) [Source:MGI Symbol;Acc:MGI:1099787]	-
ENSMUSG00000085666	0	3.83276	1.48636	35.3949	6.17295	12.0099	1.77304	17.8592	-3.15289	0.0121269	0.631064	Gm9855	10	42054113	42055306	-	1194	processed_pseudogene	predicted pseudogene 9855 [Source:MGI Symbol;Acc:MGI:3704357]	-
ENSMUSG00000092300	2.66968	0	0	25.7417	13.8891	2.2876	0.889893	13.9728	-4.11746	0.0121919	0.632416	Cdk3-ps	11	116216003	116220287	+	1548	polymorphic_pseudogene	cyclin-dependent kinase 3, pseudogene [Source:MGI Symbol;Acc:MGI:1916931]	-
ENSMUSG00000024338	212.24	425.437	185.795	733.639	839.522	343.14	274.491	638.767	-1.21312	0.0123037	0.636176	Psmb8	17	34197721	34201454	+	2736	protein_coding	proteasome (prosome, macropain) subunit, beta type 8 (large multifunctional peptidase 7) [Source:MGI Symbol;Acc:MGI:1346527]	-
ENSMUSG00000046402	106.787	90.07	153.095	464.96	229.942	146.978	116.651	280.627	-1.26493	0.0123874	0.638462	Rbp1	9	98422961	98446575	+	2652	protein_coding	retinol binding protein 1, cellular [Source:MGI Symbol;Acc:MGI:97876]	-
ENSMUSG00000091697	0	0	0	9.65315	6.94457	3.4314	0	6.67637	-5.05095	0.0124581	1	Eif3s6-ps2	18	90311825	90312043	-	219	processed_pseudogene	eukaryotic translation initiation factor 3, subunit 6, pseudogene 2 [Source:MGI Symbol;Acc:MGI:103204]	-
ENSMUSG00000031766	4886.85	5819.41	6846.19	38081.7	7591.19	5738.44	5850.82	17137.1	-1.55031	0.012498	0.640557	Slc12a3	8	94329201	94366214	+	11119	protein_coding	solute carrier family 12, member 3 [Source:MGI Symbol;Acc:MGI:108114]	-
ENSMUSG00000067235	2.66968	122.648	50.5363	17.6974	10.031	2.2876	58.6181	10.0054	2.60662	0.0125072	0.640557	H2-Q10	17	35470089	35474563	+	4348	protein_coding	histocompatibility 2, Q region locus 10 [Source:MGI Symbol;Acc:MGI:95929]	-
ENSMUSG00000105740	17.3529	7.02673	44.5909	8.04429	0	0.571899	22.9902	2.87206	3.22222	0.0126589	0.646281	Gm42685	5	8512463	8514852	-	2390	TEC	predicted gene 42685 [Source:MGI Symbol;Acc:MGI:5662822]	-
ENSMUSG00000045136	82.7601	146.923	123.368	41.8303	54.785	62.9089	117.684	53.1747	1.13874	0.0127355	0.648147	Tubb2b	13	34126748	34130466	-	2294	protein_coding	tubulin, beta 2B class IIB [Source:MGI Symbol;Acc:MGI:1920960]	-
ENSMUSG00000087111	0	0	0	20.9151	1.54324	1.7157	0	8.05803	-5.29988	0.0127428	1	Gm11399	11	3142048	3143363	+	324	antisense	predicted gene 11399 [Source:MGI Symbol;Acc:MGI:3650744]	-
ENSMUSG00000039115	246.945	97.7355	148.636	91.7049	57.8714	64.0527	164.439	71.2097	1.21258	0.0128571	0.652284	Itga9	9	118606690	118901003	+	7691	protein_coding	integrin alpha 9 [Source:MGI Symbol;Acc:MGI:104756]	-
ENSMUSG00000032020	25.362	30.0233	43.1045	51.4834	98.7672	89.2163	32.8299	79.8223	-1.29937	0.0129356	0.653998	Ubash3b	9	41011098	41161697	-	7326	protein_coding	ubiquitin associated and SH3 domain containing, B [Source:MGI Symbol;Acc:MGI:1920078]	-
ENSMUSG00000021620	569.977	353.892	393.886	608.148	913.597	986.526	439.252	836.09	-0.931407	0.0130861	0.653998	Acot12	13	91741512	91786148	+	3293	protein_coding	acyl-CoA thioesterase 12 [Source:MGI Symbol;Acc:MGI:1921406]	-
ENSMUSG00000031609	242.941	291.929	239.304	238.111	821.003	707.439	258.058	588.851	-1.19172	0.0131001	0.653998	Sap30	8	57482707	57487860	-	1178	protein_coding	sin3 associated polypeptide [Source:MGI Symbol;Acc:MGI:1929129]	-
ENSMUSG00000071177	8.00904	39.6052	35.6727	0	6.94457	6.86279	27.7623	4.60245	2.49912	0.0131697	0.653998	Serpina1d	12	103763594	103773592	-	1394	protein_coding	serine (or cysteine) peptidase inhibitor, clade A, member 1D [Source:MGI Symbol;Acc:MGI:891968]	-
ENSMUSG00000110216	44.0497	0	8.91817	0	1.54324	1.1438	17.656	0.895679	4.14677	0.013179	0.653998	Gm36325	8	91710233	91714413	-	2885	lincRNA	predicted gene, 36325 [Source:MGI Symbol;Acc:MGI:5595484]	-
ENSMUSG00000062328	1437.62	1292.92	1523.52	714.333	700.63	1011.69	1418.02	808.884	0.808408	0.0131904	0.653998	Rpl17	18	75000477	75003381	+	775	protein_coding	ribosomal protein L17 [Source:MGI Symbol;Acc:MGI:2448270]	-
ENSMUSG00000053279	176.199	115.622	102.559	40.2214	85.6497	25.7355	131.46	50.5355	1.37581	0.0132095	0.653998	Aldh1a1	19	20492715	20643462	+	4934	protein_coding	aldehyde dehydrogenase family 1, subfamily A1 [Source:MGI Symbol;Acc:MGI:1353450]	-
ENSMUSG00000027160	714.139	392.22	752.099	379.69	317.135	233.335	619.486	310.054	0.999743	0.0132162	0.653998	Ccdc34	2	110017817	110173360	+	6558	protein_coding	coiled-coil domain containing 34 [Source:MGI Symbol;Acc:MGI:1915451]	-
ENSMUSG00000066621	1039.84	604.299	1070.18	522.879	508.497	415.771	904.773	482.382	0.906949	0.0133325	0.653998	Tecpr1	5	144194442	144223615	-	12772	protein_coding	tectonin beta-propeller repeat containing 1 [Source:MGI Symbol;Acc:MGI:1917631]	-
ENSMUSG00000022219	30.7013	70.9061	32.7	54.7012	145.064	169.854	44.7691	123.207	-1.45041	0.0133774	0.653998	Cideb	14	55754050	55758458	-	1488	protein_coding	cell death-inducing DNA fragmentation factor, alpha subunit-like effector B [Source:MGI Symbol;Acc:MGI:1270844]	-
ENSMUSG00000038528	13759.5	8865.18	16476.3	5594	9078.1	2798.3	13033.7	5823.47	1.16227	0.0134292	0.653998	Mfsd4b5	10	39958061	39986646	-	6027	protein_coding	major facilitator superfamily domain containing 4B5 [Source:MGI Symbol;Acc:MGI:2446139]	-
ENSMUSG00000045763	22.6923	42.1604	49.05	8.04429	4.62971	17.7289	37.9675	10.1343	1.87309	0.0134294	0.653998	Basp1	15	25363277	25413764	-	2009	protein_coding	brain abundant, membrane attached signal protein 1 [Source:MGI Symbol;Acc:MGI:1917600]	-
ENSMUSG00000038508	70.7465	68.351	167.959	204.325	246.146	229.332	102.352	226.601	-1.15745	0.0134942	0.653998	Gdf15	8	70629393	70632456	-	1852	protein_coding	growth differentiation factor 15 [Source:MGI Symbol;Acc:MGI:1346047]	-
ENSMUSG00000024526	0	104.123	185.795	0	1.54324	0	96.6396	0.514413	7.38242	0.0135096	0.653998	Cidea	18	67343564	67367794	+	1164	protein_coding	cell death-inducing DNA fragmentation factor, alpha subunit-like effector A [Source:MGI Symbol;Acc:MGI:1270845]	-
ENSMUSG00000051906	0	10.2207	43.1045	0	0	2.2876	17.7751	0.762532	4.31394	0.0135292	0.653998	Cd209f	8	4102787	4105835	-	1988	protein_coding	CD209f antigen [Source:MGI Symbol;Acc:MGI:1916392]	-
ENSMUSG00000072295	0	0	0	33.786	0.771619	0	0	11.5192	-5.82945	0.0135755	0.653998	C2cd6	1	59050506	59094900	-	2204	protein_coding	C2 calcium dependent domain containing 6 [Source:MGI Symbol;Acc:MGI:1920713]	-
ENSMUSG00000020057	60.0678	46.632	124.854	20.9151	25.4634	37.1735	77.1847	27.8507	1.44292	0.0135778	0.653998	Dram1	10	88322804	88379080	-	3045	protein_coding	DNA-damage regulated autophagy modulator 1 [Source:MGI Symbol;Acc:MGI:1918962]	-
ENSMUSG00000040990	137.489	67.7122	133.773	62.7454	39.3526	44.6081	112.991	48.9021	1.21397	0.0136249	0.654318	Sh3kbp1	X	159627272	159978069	+	10100	protein_coding	SH3-domain kinase binding protein 1 [Source:MGI Symbol;Acc:MGI:1889583]	-
ENSMUSG00000023232	138.823	77.9329	102.559	127.1	344.914	250.492	106.438	240.835	-1.18775	0.0137927	0.660418	Serinc2	4	130253495	130279205	-	2319	protein_coding	serine incorporator 2 [Source:MGI Symbol;Acc:MGI:1919132]	-
ENSMUSG00000099669	1.33484	7.66553	2.97272	9.65315	46.2971	16.5851	3.99103	24.1785	-2.52	0.0139129	0.662716	Gm29012	1	105116454	105127366	+	469	lincRNA	predicted gene 29012 [Source:MGI Symbol;Acc:MGI:5579718]	-
ENSMUSG00000015312	202.896	79.2105	136.745	91.7049	36.2661	29.1669	139.617	52.3793	1.43641	0.0139226	0.662716	Gadd45b	10	80930073	80932204	+	1589	protein_coding	growth arrest and DNA-damage-inducible 45 beta [Source:MGI Symbol;Acc:MGI:107776]	-
ENSMUSG00000067063	0	0	0	12.8709	3.8581	3.4314	0	6.72012	-5.04768	0.0139735	1	Gm6990	19	56754999	56755346	-	348	processed_pseudogene	predicted pseudogene 6990 [Source:MGI Symbol;Acc:MGI:3648860]	-
ENSMUSG00000004356	206.9	406.273	246.736	847.868	445.224	505.559	286.636	599.55	-1.05849	0.0139901	0.663535	Utp20	10	88746607	88826804	-	10199	protein_coding	UTP20 small subunit processome component [Source:MGI Symbol;Acc:MGI:1917933]	-
ENSMUSG00000027301	10.6787	1.91638	5.94545	0	0	0	6.18018	0	5.21864	0.0139964	1	Oxt	2	130576173	130577054	+	537	protein_coding	oxytocin [Source:MGI Symbol;Acc:MGI:97453]	-
ENSMUSG00000062410	184.208	246.574	202.145	336.251	375.778	423.205	210.976	378.412	-0.841329	0.0140218	0.663535	Hsd3b3	3	98741523	98763127	-	6396	protein_coding	hydroxy-delta-5-steroid dehydrogenase, 3 beta- and steroid delta-isomerase 3 [Source:MGI Symbol;Acc:MGI:96235]	-
ENSMUSG00000064361	0	1.91638	0	19.3063	33.9512	0	0.638794	17.7525	-4.49314	0.0141638	0.668302	mt-Tr	MT	9808	9875	+	68	Mt_tRNA	mitochondrially encoded tRNA arginine [Source:MGI Symbol;Acc:MGI:102476]	-
ENSMUSG00000081751	21.3574	1.27759	4.45909	1.60886	0	0	9.03137	0.536286	4.77577	0.0142721	0.671454	Gm14251	2	156322402	156322680	+	279	processed_pseudogene	predicted gene 14251 [Source:MGI Symbol;Acc:MGI:3650992]	-
ENSMUSG00000086801	22.6923	2.55518	0	0	0	0	8.41582	0	5.67376	0.0143113	1	Gm15943	15	58214475	58324053	+	3821	antisense	predicted gene 15943 [Source:MGI Symbol;Acc:MGI:3802102]	-
ENSMUSG00000075517	36.0407	0	0	0	0	0	12.0136	0	6.1879	0.0144807	0.677876	Cyp2d37-ps	15	82688750	82693148	-	2010	transcribed_unprocessed_pseudogene	cytochrome P450, family 2, subfamily d, polypeptide 37, pseudogene [Source:MGI Symbol;Acc:MGI:3721937]	-
ENSMUSG00000048188	1.33484	0	0	22.524	1.54324	5.14709	0.444947	9.73811	-4.56742	0.0144924	0.677876	Gm8181	18	43171159	43171827	+	669	processed_pseudogene	predicted gene 8181 [Source:MGI Symbol;Acc:MGI:3643329]	-
ENSMUSG00000029648	1130.61	415.216	688.186	400.606	351.858	324.839	744.67	359.101	1.05192	0.0145964	0.679687	Flt1	5	147561604	147726011	-	13504	protein_coding	FMS-like tyrosine kinase 1 [Source:MGI Symbol;Acc:MGI:95558]	-
ENSMUSG00000042985	0	4.47156	0	14.4797	3.08648	41.1768	1.49052	19.581	-3.48812	0.0146317	0.679687	Upk3b	5	136038496	136046487	+	3530	protein_coding	uroplakin 3B [Source:MGI Symbol;Acc:MGI:2140882]	-
ENSMUSG00000039607	160.181	50.4647	49.05	30.5683	25.4634	35.4578	86.5652	30.4965	1.4984	0.0146571	0.679687	Rbms3	9	116572746	117629913	-	10413	protein_coding	RNA binding motif, single stranded interacting protein [Source:MGI Symbol;Acc:MGI:2444477]	-
ENSMUSG00000074987	40.0452	15.3311	20.8091	9.65315	3.8581	5.71899	25.3951	6.41008	2.03195	0.0148596	0.687108	Wt1os	2	105076538	105126510	-	4183	antisense	Wilms tumor 1 homolog, opposite strand [Source:MGI Symbol;Acc:MGI:2138884]	-
ENSMUSG00000054622	0	0	0	8.04429	6.17295	4.57519	0	6.26414	-4.96509	0.0148705	1	D730045B01Rik	5	151367720	151428210	-	1545	lincRNA	RIKEN cDNA D730045B01 gene [Source:MGI Symbol;Acc:MGI:1925117]	-
ENSMUSG00000030968	132.149	22.3578	41.6181	19.3063	23.1486	14.8694	65.375	19.1081	1.76978	0.0150287	0.691834	Pdilt	7	119486587	119523489	-	2281	protein_coding	protein disulfide isomerase-like, testis expressed [Source:MGI Symbol;Acc:MGI:1919080]	-
ENSMUSG00000028634	65.4072	22.9966	69.859	8.04429	22.377	17.7289	52.7543	16.05	1.67071	0.0150473	0.691834	Hivep3	4	119733784	120138045	+	17627	protein_coding	human immunodeficiency virus type I enhancer binding protein 3 [Source:MGI Symbol;Acc:MGI:106589]	zf-C2H2
ENSMUSG00000001098	85.4297	22.3578	52.0227	12.8709	15.4324	21.7322	53.2701	16.6785	1.64355	0.0151538	0.69311	Kctd10	5	114363567	114380508	-	4039	protein_coding	potassium channel tetramerisation domain containing 10 [Source:MGI Symbol;Acc:MGI:2141207]	-
ENSMUSG00000032679	1855.43	483.567	1701.88	748.119	574.085	345.999	1346.96	556.067	1.27708	0.0152162	0.69311	Cd59a	2	104095801	104115354	+	1811	protein_coding	CD59a antigen [Source:MGI Symbol;Acc:MGI:109177]	-
ENSMUSG00000002266	14.6832	9.58191	44.5909	4.82657	1.54324	6.29089	22.952	4.22023	2.42323	0.0152525	0.69311	Zim1	7	6671269	6696450	-	8086	protein_coding	zinc finger, imprinted 1 [Source:MGI Symbol;Acc:MGI:1341879]	zf-C2H2
ENSMUSG00000020878	36.0407	17.8862	75.8045	14.4797	15.4324	6.29089	43.2438	12.0677	1.85005	0.0152635	0.69311	Lrrc46	11	97034602	97041407	-	1336	protein_coding	leucine rich repeat containing 46 [Source:MGI Symbol;Acc:MGI:1916547]	-
ENSMUSG00000041540	26.6968	11.4983	31.2136	0	6.94457	5.14709	23.1362	4.03056	2.39928	0.0152892	0.69311	Sox5	6	143828425	144781977	-	14376	protein_coding	SRY (sex determining region Y)-box 5 [Source:MGI Symbol;Acc:MGI:98367]	HMG
ENSMUSG00000021069	106.787	179.501	176.877	88.4872	64.816	74.9188	154.388	76.074	1.0298	0.0153627	0.693561	Pygl	12	70190811	70231488	-	6895	protein_coding	liver glycogen phosphorylase [Source:MGI Symbol;Acc:MGI:97829]	-
ENSMUSG00000006522	13.3484	5.74915	34.1863	1.60886	2.31486	4.0033	17.7613	2.64234	2.6575	0.0153848	0.693561	Itih3	14	30908572	30923760	-	3638	protein_coding	inter-alpha trypsin inhibitor, heavy chain 3 [Source:MGI Symbol;Acc:MGI:96620]	-
ENSMUSG00000022018	170.859	101.568	286.868	111.011	40.1242	73.775	186.432	74.9701	1.32113	0.015446	0.694384	Rgcc	14	79288756	79301645	-	918	protein_coding	regulator of cell cycle [Source:MGI Symbol;Acc:MGI:1913464]	-
ENSMUSG00000030880	520.588	810.63	643.595	1441.54	1259.28	908.176	658.271	1203	-0.867656	0.0155409	0.695482	Polr3e	7	120917744	120947432	+	5024	protein_coding	polymerase (RNA) III (DNA directed) polypeptide E [Source:MGI Symbol;Acc:MGI:1349452]	-
ENSMUSG00000048142	0	32.5785	96.6136	4.82657	10.031	2.2876	43.064	5.71507	2.91025	0.0155564	0.695482	Nat8l	5	33995984	34005916	+	6670	protein_coding	N-acetyltransferase 8-like [Source:MGI Symbol;Acc:MGI:2447776]	-
ENSMUSG00000047180	149.502	120.732	104.045	56.31	56.3282	72.0593	124.76	61.5658	1.01276	0.0157439	0.700913	Neurl3	1	36264597	36274679	-	3217	protein_coding	neuralized E3 ubiquitin protein ligase 3 [Source:MGI Symbol;Acc:MGI:2429944]	-
ENSMUSG00000037936	164.185	68.9898	132.286	35.3949	55.5566	62.9089	121.82	51.2868	1.22674	0.0157645	0.700913	Scarb1	5	125277087	125341094	-	8500	protein_coding	scavenger receptor class B, member 1 [Source:MGI Symbol;Acc:MGI:893578]	-
ENSMUSG00000028150	332.375	250.407	404.291	929.92	590.289	441.506	329.024	653.905	-0.990751	0.0158548	0.702999	Rorc	3	94372794	94398276	+	3559	protein_coding	RAR-related orphan receptor gamma [Source:MGI Symbol;Acc:MGI:104856]	THR-like
ENSMUSG00000108866	5.33936	7.02673	4.45909	0	0	0	5.60839	0	5.10263	0.0160447	1	Gm35082	7	100675088	100677760	+	718	lincRNA	predicted gene, 35082 [Source:MGI Symbol;Acc:MGI:5594241]	-
ENSMUSG00000056737	376.425	37.0501	211.063	67.572	88.7362	38.3173	208.179	64.8752	1.68069	0.0160449	0.705951	Capg	6	72544391	72562983	+	2529	protein_coding	capping protein (actin filament), gelsolin-like [Source:MGI Symbol;Acc:MGI:1098259]	-
ENSMUSG00000000440	14.6832	47.2708	95.1272	9.65315	0.771619	20.5884	52.3604	10.3377	2.32051	0.0160862	0.705951	Pparg	6	115360951	115490399	+	2953	protein_coding	peroxisome proliferator activated receptor gamma [Source:MGI Symbol;Acc:MGI:97747]	THR-like
ENSMUSG00000037664	477.873	825.961	639.136	326.598	408.186	331.13	647.656	355.305	0.86696	0.0160867	0.705951	Cdkn1c	7	143458339	143461050	-	2039	protein_coding	cyclin-dependent kinase inhibitor 1C (P57) [Source:MGI Symbol;Acc:MGI:104564]	-
ENSMUSG00000032419	30.7013	3.83276	25.2682	6.43543	2.31486	0.571899	19.9341	3.1074	2.82007	0.0161232	0.705951	Tbx18	9	87702800	87731260	-	4718	protein_coding	T-box18 [Source:MGI Symbol;Acc:MGI:1923615]	T-box
ENSMUSG00000055044	36.0407	49.8259	86.209	17.6974	16.204	28.0231	57.3585	20.6415	1.45308	0.0161395	0.705951	Pdlim1	19	40221173	40271842	-	5260	protein_coding	PDZ and LIM domain 1 (elfin) [Source:MGI Symbol;Acc:MGI:1860611]	-
ENSMUSG00000035692	93.4388	274.681	112.964	91.7049	22.377	59.4775	160.361	57.8531	1.49091	0.0162077	0.707023	Isg15	4	156199424	156200818	-	756	protein_coding	ISG15 ubiquitin-like modifier [Source:MGI Symbol;Acc:MGI:1855694]	-
ENSMUSG00000064373	855.632	1876.78	1015.19	923.484	2504.68	7205.36	1249.2	3544.51	-1.50447	0.0164251	0.714579	Selenop	15	3268547	3280508	+	2842	protein_coding	selenoprotein P [Source:MGI Symbol;Acc:MGI:894288]	-
ENSMUSG00000101089	33.371	11.4983	28.2409	6.43543	0.771619	7.43469	24.3701	4.88058	2.32196	0.016686	0.714824	2610016A17Rik	19	25671134	25672253	-	1097	lincRNA	RIKEN cDNA 2610016A17 gene [Source:MGI Symbol;Acc:MGI:1919653]	-
ENSMUSG00000093327	0	1.27759	0	12.8709	10.031	5.71899	0.425863	9.5403	-4.00124	0.0167544	0.714824	Mir5107	18	60812076	60812163	+	88	miRNA	microRNA 5107 [Source:MGI Symbol;Acc:MGI:4950427]	-
ENSMUSG00000073427	5.33936	45.9932	11.8909	115.838	67.9025	48.0395	21.0745	77.2599	-1.82106	0.0167617	0.714824	Gm4924	10	82354255	82422882	+	6302	protein_coding	predicted gene 4924 [Source:MGI Symbol;Acc:MGI:3643133]	zf-C2H2
ENSMUSG00000035189	14.6832	3.19397	4.45909	0	0	0.571899	7.44543	0.190633	4.54943	0.0168031	1	Ano4	10	88948994	89344762	-	7265	protein_coding	anoctamin 4 [Source:MGI Symbol;Acc:MGI:2443344]	-
ENSMUSG00000101059	140.158	43.438	170.932	67.572	34.7229	24.0198	118.176	42.1049	1.50454	0.0168089	0.714824	Gm4017	Y	1268548	1268885	-	338	processed_pseudogene	predicted gene 4017 [Source:MGI Symbol;Acc:MGI:3782191]	-
ENSMUSG00000099422	0	0	0	16.0886	3.8581	1.1438	0	7.03016	-5.1054	0.0168683	1	Gm4275	7	130523470	130529501	+	2006	transcribed_unitary_pseudogene	predicted gene 4275 [Source:MGI Symbol;Acc:MGI:3782452]	-
ENSMUSG00000113948	1774	1129.39	1318.4	608.148	514.67	1049.44	1407.26	724.084	0.957004	0.0169419	0.714824	Rpl17-ps3	12	67510756	67511311	+	556	processed_pseudogene	ribosomal protein L17, pseudogene 3 [Source:MGI Symbol;Acc:MGI:3642206]	-
ENSMUSG00000026127	305.678	205.692	332.945	136.753	159.725	156.129	281.438	150.869	0.893194	0.0169605	0.714824	Imp4	1	34439851	34449356	+	8553	protein_coding	IMP4, U3 small nucleolar ribonucleoprotein [Source:MGI Symbol;Acc:MGI:106572]	-
ENSMUSG00000103867	24.0271	11.4983	43.1045	11.262	1.54324	4.57519	26.21	5.79348	2.25894	0.0169618	0.714824	9630010A21Rik	1	195013746	195016448	+	2703	TEC	RIKEN cDNA 9630010A21 gene [Source:MGI Symbol;Acc:MGI:2442787]	-
ENSMUSG00000038811	229.592	68.9898	96.6136	74.0074	37.8093	41.7487	131.732	51.1885	1.37469	0.0169751	0.714824	Gngt2	11	95837216	95845734	+	1877	protein_coding	guanine nucleotide binding protein (G protein), gamma transducing activity polypeptide 2 [Source:MGI Symbol;Acc:MGI:893584]	-
ENSMUSG00000008496	381.764	222.939	130.8	172.148	48.612	58.3337	245.168	93.0312	1.41397	0.0169777	0.714824	Pou2f2	7	25087344	25179726	-	8243	protein_coding	POU domain, class 2, transcription factor 2 [Source:MGI Symbol;Acc:MGI:101897]	Pou
ENSMUSG00000032081	367.081	106.04	267.545	22.524	145.836	81.2097	246.889	83.1899	1.55572	0.0169831	0.714824	Apoc3	9	46232933	46235636	-	1014	protein_coding	apolipoprotein C-III [Source:MGI Symbol;Acc:MGI:88055]	-
ENSMUSG00000030314	501.9	414.577	457.8	242.937	282.413	280.231	458.092	268.527	0.767551	0.0170106	0.714824	Atg7	6	114643097	114860614	+	6968	protein_coding	autophagy related 7 [Source:MGI Symbol;Acc:MGI:1921494]	-
ENSMUSG00000033066	128.145	50.4647	89.1817	38.6126	28.5499	42.8924	89.2637	36.685	1.2748	0.0170474	0.714824	Gas7	11	67455437	67688990	+	11342	protein_coding	growth arrest specific 7 [Source:MGI Symbol;Acc:MGI:1202388]	-
ENSMUSG00000030337	96.1085	105.401	56.4818	249.373	142.75	156.7	85.9971	182.941	-1.07513	0.0170534	0.714824	Vamp1	6	125215551	125245964	+	10167	protein_coding	vesicle-associated membrane protein 1 [Source:MGI Symbol;Acc:MGI:1313276]	-
ENSMUSG00000109658	28.0316	0	35.6727	0	3.8581	0.571899	21.2348	1.47666	3.7493	0.0171144	0.714824	Gm45660	8	40683497	40683647	-	151	processed_pseudogene	predicted gene 45660 [Source:MGI Symbol;Acc:MGI:5791496]	-
ENSMUSG00000083621	158.846	158.421	209.577	65.9632	104.169	97.7948	175.615	89.3088	0.962955	0.0171147	0.714824	Gm14586	X	52772342	52772749	-	408	processed_pseudogene	predicted gene 14586 [Source:MGI Symbol;Acc:MGI:3705507]	-
ENSMUSG00000014813	37.3755	48.5483	239.304	25.7417	25.4634	45.7519	108.409	32.319	1.72964	0.0171686	0.714824	Stc1	14	69029238	69041804	+	4197	protein_coding	stanniocalcin 1 [Source:MGI Symbol;Acc:MGI:109131]	-
ENSMUSG00000032601	978.438	719.921	1181.66	495.528	639.672	470.101	960.006	535.101	0.841693	0.0171874	0.714824	Prkar2a	9	108689314	108750436	+	6378	protein_coding	protein kinase, cAMP dependent regulatory, type II alpha [Source:MGI Symbol;Acc:MGI:108025]	-
ENSMUSG00000008575	1948.87	1103.2	1734.58	799.602	1072.55	736.606	1595.55	869.586	0.874736	0.017266	0.714824	Nfib	4	82290173	82705750	-	14957	protein_coding	nuclear factor I/B [Source:MGI Symbol;Acc:MGI:103188]	CTF/NFI
ENSMUSG00000013076	754.185	265.738	503.877	339.469	181.33	156.129	507.933	225.643	1.17463	0.0172699	0.714824	Amotl1	9	14541966	14645056	-	10064	protein_coding	angiomotin-like 1 [Source:MGI Symbol;Acc:MGI:1922973]	-
ENSMUSG00000097557	20.0226	0	4.45909	0	0	0	8.16056	0	5.62377	0.0173954	1	C130060C02Rik	19	15985090	16010912	+	1142	lincRNA	RIKEN cDNA C130060C02 gene [Source:MGI Symbol;Acc:MGI:3041192]	-
ENSMUSG00000010476	2.66968	23.6354	56.4818	8.04429	3.08648	0	27.5956	3.71025	3.01864	0.0175432	0.716246	Ebf3	7	137193673	137314445	-	9227	protein_coding	early B cell factor 3 [Source:MGI Symbol;Acc:MGI:894289]	COE
ENSMUSG00000024486	41.38	90.07	49.05	111.011	158.954	129.821	60.1666	133.262	-1.13248	0.017545	0.716246	Hbegf	18	36504929	36515805	-	2373	protein_coding	heparin-binding EGF-like growth factor [Source:MGI Symbol;Acc:MGI:96070]	-
ENSMUSG00000030236	0	22.3578	14.8636	0	1.54324	0	12.4071	0.514413	4.43792	0.0175599	0.716246	Slco1b2	6	141629518	141686646	+	4929	protein_coding	solute carrier organic anion transporter family, member 1b2 [Source:MGI Symbol;Acc:MGI:1351899]	-
ENSMUSG00000022177	62.7375	68.351	43.1045	194.672	108.798	89.7882	58.0643	131.086	-1.15676	0.0175691	0.716246	Haus4	14	54541785	54554616	-	2378	protein_coding	HAUS augmin-like complex, subunit 4 [Source:MGI Symbol;Acc:MGI:1261794]	-
ENSMUSG00000040276	1.33484	4.47156	5.94545	57.9189	6.94457	9.15039	3.91728	24.6713	-2.61724	0.0175829	0.716246	Pacsin1	17	27655509	27711482	+	6525	protein_coding	protein kinase C and casein kinase substrate in neurons 1 [Source:MGI Symbol;Acc:MGI:1345181]	-
ENSMUSG00000102386	20.0226	1.27759	10.4045	0	1.54324	0	10.5682	0.514413	4.17965	0.0176342	0.716246	2900022M07Rik	1	25808956	25809972	-	1017	TEC	RIKEN cDNA 2900022M07 gene [Source:MGI Symbol;Acc:MGI:1920201]	-
ENSMUSG00000034035	102.783	88.7924	111.477	669.285	91.8227	140.687	101.017	300.598	-1.5689	0.0177003	0.716246	Ccdc17	4	116596654	116600266	+	2634	protein_coding	coiled-coil domain containing 17 [Source:MGI Symbol;Acc:MGI:1915667]	-
ENSMUSG00000021508	323.031	20.4414	57.9681	27.3506	42.439	35.4578	133.814	35.0825	1.92231	0.0177426	0.716246	Cxcl14	13	56288643	56296551	-	1827	protein_coding	chemokine (C-X-C motif) ligand 14 [Source:MGI Symbol;Acc:MGI:1888514]	-
ENSMUSG00000003123	459.185	546.808	1493.79	542.185	276.24	187.583	833.262	335.336	1.31611	0.0177621	0.716246	Lipe	7	25379527	25398710	-	5886	protein_coding	lipase, hormone sensitive [Source:MGI Symbol;Acc:MGI:96790]	-
ENSMUSG00000092488	132.149	5.74915	7.43181	3.21772	14.6608	4.57519	48.4434	7.48456	2.6648	0.017832	0.716246	Gm18159	6	142110456	142111525	+	1070	processed_pseudogene	predicted gene, 18159 [Source:MGI Symbol;Acc:MGI:5010344]	-
ENSMUSG00000007655	146.832	555.751	1013.7	146.406	189.818	298.531	572.094	211.585	1.43167	0.017915	0.716246	Cav1	6	17306335	17341452	+	3444	protein_coding	caveolin 1, caveolae protein [Source:MGI Symbol;Acc:MGI:102709]	-
ENSMUSG00000003062	92.1039	109.234	60.9409	189.845	132.718	213.318	87.4262	178.627	-1.02181	0.0180274	0.716246	Stard3nl	13	19357676	19395795	-	5600	protein_coding	STARD3 N-terminal like [Source:MGI Symbol;Acc:MGI:1923455]	-
ENSMUSG00000041120	126.81	138.618	150.123	53.0923	80.2484	77.7783	138.517	70.373	0.964605	0.0180306	0.716246	Nbl1	4	139082284	139092993	-	2033	protein_coding	neuroblastoma, suppression of tumorigenicity 1 [Source:MGI Symbol;Acc:MGI:104591]	-
ENSMUSG00000022504	53.3936	72.1837	20.8091	271.897	76.3903	82.3535	48.7955	143.547	-1.53397	0.0180606	0.716246	Ciita	16	10480059	10528418	+	9535	protein_coding	class II transactivator [Source:MGI Symbol;Acc:MGI:108445]	-
ENSMUSG00000029059	90.7691	219.106	651.027	416.694	1540.15	876.15	320.301	944.332	-1.56239	0.0180615	0.716246	Fam213b	4	154895504	154899135	-	1027	protein_coding	family with sequence similarity 213, member B [Source:MGI Symbol;Acc:MGI:1913719]	-
ENSMUSG00000027249	0	15.9699	65.3999	0	3.08648	4.57519	27.1233	2.55389	3.29991	0.0180679	0.716246	F2	2	91625320	91636414	-	4594	protein_coding	coagulation factor II [Source:MGI Symbol;Acc:MGI:88380]	-
ENSMUSG00000104851	37.3755	8.30432	44.5909	0	6.94457	9.15039	30.0902	5.36499	2.37939	0.018079	0.716246	E030026E10Rik	5	44736337	44738553	-	2217	TEC	RIKEN cDNA E030026E10 gene [Source:MGI Symbol;Acc:MGI:2444788]	-
ENSMUSG00000056144	9.34388	15.9699	2.97272	0	0.771619	1.1438	9.42882	0.638473	3.6811	0.0181009	0.716246	Trim34a	7	104244457	104262234	+	2592	protein_coding	tripartite motif-containing 34A [Source:MGI Symbol;Acc:MGI:2137359]	-
ENSMUSG00000090817	2390.7	700.757	826.417	323.38	821.003	459.235	1305.96	534.539	1.28702	0.0182373	0.719883	Gm4450	3	98445675	98457126	-	1794	protein_coding	predicted gene 4450 [Source:MGI Symbol;Acc:MGI:3782634]	-
ENSMUSG00000043773	0	2.55518	2.97272	33.786	10.8027	4.0033	1.84263	16.1973	-3.06464	0.0182876	0.720114	1700048O20Rik	9	121937223	121947016	+	2099	lincRNA	RIKEN cDNA 1700048O20 gene [Source:MGI Symbol;Acc:MGI:1920637]	-
ENSMUSG00000071001	104.118	18.525	57.9681	28.9594	15.4324	4.57519	60.2036	16.3223	1.9221	0.0184131	0.72219	Hrct1	4	43727188	43728639	+	1452	protein_coding	histidine rich carboxyl terminus 1 [Source:MGI Symbol;Acc:MGI:1917945]	-
ENSMUSG00000092035	30.7013	6.38794	13.3773	0	0	4.57519	16.8222	1.52506	3.26218	0.0184581	0.72219	Peg10	6	4747306	4760517	+	6667	protein_coding	paternally expressed 10 [Source:MGI Symbol;Acc:MGI:2157785]	-
ENSMUSG00000002320	18.6878	70.2673	46.0772	104.576	97.224	134.396	45.0108	112.065	-1.29953	0.0184742	0.72219	Tm9sf1	14	55635965	55643806	-	3880	protein_coding	transmembrane 9 superfamily member 1 [Source:MGI Symbol;Acc:MGI:1921390]	-
ENSMUSG00000063364	0	0	0	9.65315	3.8581	4.57519	0	6.02881	-4.90074	0.0186018	1	3300002I08Rik	2	150310935	150362765	-	2117	protein_coding	RIKEN cDNA 3300002I08 gene [Source:MGI Symbol;Acc:MGI:1916527]	-
ENSMUSG00000023393	82.7601	25.5518	20.8091	17.6974	11.5743	9.15039	43.0403	12.8074	1.77449	0.0186533	0.727432	Slc17a9	2	180725263	180742280	+	3200	protein_coding	solute carrier family 17, member 9 [Source:MGI Symbol;Acc:MGI:1919107]	-
ENSMUSG00000062093	24.0271	59.4078	80.2636	24.1329	21.6053	7.43469	54.5662	17.7243	1.65274	0.0189745	0.738181	Gm10110	14	89896228	89899447	-	3220	transcribed_processed_pseudogene	predicted gene 10110 [Source:MGI Symbol;Acc:MGI:3641718]	-
ENSMUSG00000054383	0	4.47156	2.97272	20.9151	13.1175	14.8694	2.48143	16.3007	-2.60852	0.0191169	0.739757	Pnma1	12	84146131	84148489	-	2359	protein_coding	paraneoplastic antigen MA1 [Source:MGI Symbol;Acc:MGI:2180564]	-
ENSMUSG00000079523	1117.26	519.34	726.831	540.576	243.06	364.872	787.811	382.836	1.04324	0.0191537	0.739757	Tmsb10	6	72957347	72958748	-	1276	protein_coding	thymosin, beta 10 [Source:MGI Symbol;Acc:MGI:109146]	-
ENSMUSG00000073755	109.457	44.7156	68.3727	24.1329	30.0931	35.4578	74.1817	29.8946	1.28931	0.0191646	0.739757	5730409E04Rik	4	126609818	126614371	+	2891	protein_coding	RIKEN cDNA 5730409E04Rik gene [Source:MGI Symbol;Acc:MGI:3609248]	-
ENSMUSG00000086340	6.6742	5.11035	4.45909	80.4429	11.5743	4.0033	5.41455	32.0068	-2.53601	0.0192083	0.739757	1810059C17Rik	2	18054193	18056613	-	487	processed_transcript	RIKEN cDNA 1810059C17 gene [Source:MGI Symbol;Acc:MGI:1917068]	-
ENSMUSG00000035783	1380.22	537.865	826.417	585.624	284.727	436.359	914.835	435.57	1.07174	0.0192436	0.739757	Acta2	19	34241090	34255336	-	1781	protein_coding	actin, alpha 2, smooth muscle, aorta [Source:MGI Symbol;Acc:MGI:87909]	-
ENSMUSG00000039005	14.6832	35.1337	35.6727	4.82657	6.94457	11.438	28.4965	7.73638	1.83878	0.0194443	0.745703	Tlr4	4	66827584	66930284	+	5556	protein_coding	toll-like receptor 4 [Source:MGI Symbol;Acc:MGI:96824]	-
ENSMUSG00000085945	5.33936	26.8293	22.2954	141.579	38.581	25.1636	18.1547	68.4413	-1.88172	0.0195093	0.746428	2310014F06Rik	7	112612560	112680081	-	2810	bidirectional_promoter_lncRNA	RIKEN cDNA 2310014F06 gene [Source:MGI Symbol;Acc:MGI:1916875]	-
ENSMUSG00000113630	0	5.11035	0	53.0923	4.62971	5.71899	1.70345	21.147	-3.3997	0.0195655	0.746813	4930404H11Rik	12	71488285	71556133	+	1421	lincRNA	RIKEN cDNA 4930404H11 gene [Source:MGI Symbol;Acc:MGI:1921065]	-
ENSMUSG00000026483	168.19	95.8191	157.554	101.358	39.3526	42.3205	140.521	61.0104	1.22332	0.0196344	0.74768	Fam129a	1	151571186	151721939	+	7380	protein_coding	family with sequence similarity 129, member A [Source:MGI Symbol;Acc:MGI:2137237]	-
ENSMUSG00000109564	0	0	0	4.82657	0	20.5884	0	8.47165	-5.42362	0.0196388	1	Muc16	9	18495455	18674530	-	26350	protein_coding	mucin 16 [Source:MGI Symbol;Acc:MGI:1920982]	-
ENSMUSG00000019066	72.0814	65.157	147.15	3.21772	37.8093	43.4643	94.7961	28.1638	1.71289	0.0199906	0.759455	Rab3d	9	21907491	21918192	-	4196	protein_coding	RAB3D, member RAS oncogene family [Source:MGI Symbol;Acc:MGI:97844]	-
ENSMUSG00000011179	658.076	620.269	1340.7	794.776	1898.18	3652.15	873.015	2115.04	-1.27802	0.0200572	0.760199	Odc1	12	17544794	17551505	+	3405	protein_coding	ornithine decarboxylase, structural 1 [Source:MGI Symbol;Acc:MGI:97402]	-
ENSMUSG00000002204	89443.6	7826.5	19499.6	6459.56	20842.2	9225.31	38923.2	12175.7	1.67657	0.0201539	0.76208	Napsa	7	44572380	44586862	+	2660	protein_coding	napsin A aspartic peptidase [Source:MGI Symbol;Acc:MGI:109365]	-
ENSMUSG00000002983	180.203	115.622	163.5	85.2695	44.7539	89.7882	153.108	73.2705	1.06297	0.0205273	0.774391	Relb	7	19606217	19629438	-	3885	protein_coding	avian reticuloendotheliosis viral (v-rel) oncogene related B [Source:MGI Symbol;Acc:MGI:103289]	RHD
ENSMUSG00000033898	4.00452	1.27759	17.8363	0	0	0.571899	7.70615	0.190633	4.58747	0.0205393	1	Cfhr2	1	139804167	139858702	-	1933	protein_coding	complement factor H-related 2 [Source:MGI Symbol;Acc:MGI:3611575]	-
ENSMUSG00000022667	5.33936	4.47156	5.94545	0	0	0	5.25212	0	4.99561	0.0205906	1	Cd200r1	16	44765736	44794978	+	3348	protein_coding	CD200 receptor 1 [Source:MGI Symbol;Acc:MGI:1889024]	-
ENSMUSG00000044162	4.00452	21.0802	8.91817	0	0.771619	2.2876	11.3343	1.01974	3.28994	0.0206255	0.776287	Tnip3	6	65525313	65634040	+	10916	protein_coding	TNFAIP3 interacting protein 3 [Source:MGI Symbol;Acc:MGI:3041165]	-
ENSMUSG00000036083	1952.87	1476.89	3082.72	4139.59	3709.94	3951.82	2170.83	3933.79	-0.858261	0.0207743	0.780074	Slc17a3	13	23839434	23860716	+	6777	protein_coding	solute carrier family 17 (sodium phosphate), member 3 [Source:MGI Symbol;Acc:MGI:2389216]	-
ENSMUSG00000059602	13.3484	37.6888	34.1863	75.6163	81.02	56.618	28.4079	71.0848	-1.30596	0.0209064	0.783217	Syn3	10	86055125	86498896	-	12282	protein_coding	synapsin III [Source:MGI Symbol;Acc:MGI:1351334]	-
ENSMUSG00000031841	133.484	44.7156	112.964	56.31	33.9512	25.7355	97.0544	38.6656	1.34137	0.0210614	0.787199	Cdh13	8	118283733	119324921	+	11233	protein_coding	cadherin 13 [Source:MGI Symbol;Acc:MGI:99551]	-
ENSMUSG00000097888	0	0.638794	0	24.1329	1.54324	1.7157	0.212931	9.1306	-4.55263	0.0210867	1	Gm26682	18	5162880	5165731	-	1729	lincRNA	predicted gene, 26682 [Source:MGI Symbol;Acc:MGI:5477176]	-
ENSMUSG00000049929	32.0362	17.8862	17.8363	6.43543	5.40133	6.86279	22.5862	6.23319	1.85118	0.0211232	0.787507	Lpar4	X	106920625	106933900	+	4238	protein_coding	lysophosphatidic acid receptor 4 [Source:MGI Symbol;Acc:MGI:1925384]	-
ENSMUSG00000102133	5.33936	1.27759	10.4045	0	0	0	5.67383	0	5.08938	0.0211669	1	Gm37106	1	177045242	177046773	-	1532	TEC	predicted gene, 37106 [Source:MGI Symbol;Acc:MGI:5610334]	-
ENSMUSG00000041939	228.258	182.695	144.177	102.967	94.1375	102.37	185.043	99.8248	0.891847	0.0211669	0.787507	Mvk	5	114444269	114460591	+	2675	protein_coding	mevalonate kinase [Source:MGI Symbol;Acc:MGI:107624]	-
ENSMUSG00000097460	24.0271	3.83276	0	0	0.771619	0	9.28663	0.257206	4.82106	0.0211766	1	Gm26734	17	94834906	94836642	+	1594	lincRNA	predicted gene, 26734 [Source:MGI Symbol;Acc:MGI:5477228]	-
ENSMUSG00000086450	13.3484	1.27759	2.97272	0	0	0	5.86624	0	5.14488	0.0212793	1	Macrod2os1	2	141230431	141286991	-	3131	antisense	MACRO domain containing 2, opposite strand 1 [Source:MGI Symbol;Acc:MGI:3650192]	-
ENSMUSG00000057135	20.0226	4.47156	8.91817	0	1.54324	1.7157	11.1374	1.08631	3.16313	0.0213438	0.788522	Scimp	11	70790932	70812586	-	1080	protein_coding	SLP adaptor and CSK interacting membrane protein [Source:MGI Symbol;Acc:MGI:3610314]	-
ENSMUSG00000024644	5658.39	4473.47	7084	4385.75	14857.5	19668.8	5738.62	12970.7	-1.17669	0.0213825	0.788522	Cndp2	18	84667470	84685633	-	2119	protein_coding	CNDP dipeptidase 2 (metallopeptidase M20 family) [Source:MGI Symbol;Acc:MGI:1913304]	-
ENSMUSG00000029156	72.0814	110.511	101.073	164.103	179.016	185.295	94.5551	176.138	-0.894185	0.0213919	0.788522	Sgcb	5	73632749	73647790	-	4052	protein_coding	sarcoglycan, beta (dystrophin-associated glycoprotein) [Source:MGI Symbol;Acc:MGI:1346523]	-
ENSMUSG00000037679	164.185	118.177	182.823	98.1403	74.847	68.056	155.062	80.3478	0.95358	0.0214355	0.788522	Inf2	12	112588784	112615557	+	4871	protein_coding	inverted formin, FH2 and WH2 domain containing [Source:MGI Symbol;Acc:MGI:1917685]	-
ENSMUSG00000097439	0	4.47156	1.48636	27.3506	9.25943	10.8661	1.98597	15.8254	-2.81335	0.0215049	0.788522	Gm16754	9	21225371	21233046	+	2611	antisense	predicted gene, 16754 [Source:MGI Symbol;Acc:MGI:4439678]	-
ENSMUSG00000026981	4.00452	23.6354	43.1045	0	3.8581	6.86279	23.5815	3.57363	2.60717	0.0215163	0.788522	Il1rn	2	24336853	24351494	+	5535	protein_coding	interleukin 1 receptor antagonist [Source:MGI Symbol;Acc:MGI:96547]	-
ENSMUSG00000005980	2473.46	7355.07	6211.51	9738.41	10117.5	12343.3	5346.68	10733.1	-1.00523	0.021572	0.788522	Dnase1	16	4036942	4040024	+	3083	protein_coding	deoxyribonuclease I [Source:MGI Symbol;Acc:MGI:103157]	-
ENSMUSG00000098274	62.7375	74.7389	105.532	35.3949	43.9823	32.5983	81.0027	37.3251	1.11326	0.021584	0.788522	Rpl24	16	55966275	55971435	+	1030	protein_coding	ribosomal protein L24 [Source:MGI Symbol;Acc:MGI:1915443]	-
ENSMUSG00000030359	277.647	214.635	267.545	146.406	1404.35	531.866	253.276	694.206	-1.45687	0.0217289	0.788688	Pzp	6	128483567	128526720	-	6414	protein_coding	PZP, alpha-2-macroglobulin like [Source:MGI Symbol;Acc:MGI:87854]	-
ENSMUSG00000099338	18.6878	19.8026	31.2136	88.4872	50.1552	39.4611	23.2347	59.3678	-1.34914	0.0217617	0.788688	2810030D12Rik	8	13200720	13207714	+	1422	bidirectional_promoter_lncRNA	RIKEN cDNA 2810030D12 gene [Source:MGI Symbol;Acc:MGI:1925585]	-
ENSMUSG00000031489	0	120.093	845.74	0	3.8581	0	321.944	1.28603	7.94329	0.0217689	0.788688	Adrb3	8	27225776	27250616	-	3376	protein_coding	adrenergic receptor, beta 3 [Source:MGI Symbol;Acc:MGI:87939]	-
ENSMUSG00000042997	40.0452	98.3743	102.559	106.185	537.047	85.213	80.3262	242.815	-1.59588	0.0217995	0.788688	Nhlrc3	3	53448583	53463332	-	9046	protein_coding	NHL repeat containing 3 [Source:MGI Symbol;Acc:MGI:2444520]	-
ENSMUSG00000038831	32.0362	42.7992	22.2954	56.31	94.1375	74.3469	32.3769	74.9315	-1.19796	0.0218322	0.788688	Ralgps1	2	33133417	33371486	-	7657	protein_coding	Ral GEF with PH domain and SH3 binding motif 1 [Source:MGI Symbol;Acc:MGI:1922008]	-
ENSMUSG00000083424	56.0633	19.1638	50.5363	3.21772	23.1486	5.14709	41.9211	10.5045	1.95283	0.0218917	0.789077	Rpl35a-ps4	2	108874926	108875258	-	333	processed_pseudogene	ribosomal protein 35A, pseudogene 4 [Source:MGI Symbol;Acc:MGI:3650995]	-
ENSMUSG00000041378	300.339	293.206	390.913	191.454	203.707	174.429	328.153	189.864	0.788305	0.0220293	0.790883	Cldn5	16	18776847	18778262	+	1416	protein_coding	claudin 5 [Source:MGI Symbol;Acc:MGI:1276112]	-
ENSMUSG00000026928	52.0588	24.2742	35.6727	1.60886	11.5743	16.5851	37.3352	9.92274	1.83189	0.0220396	0.790883	Card9	2	26352176	26360918	-	2293	protein_coding	caspase recruitment domain family, member 9 [Source:MGI Symbol;Acc:MGI:2685628]	-
ENSMUSG00000047822	62.7375	75.3777	96.6136	56.31	13.8891	8.00659	78.2429	26.0686	1.63955	0.02222	0.794813	Angptl8	9	21835510	21837347	+	865	protein_coding	angiopoietin-like 8 [Source:MGI Symbol;Acc:MGI:3643534]	-
ENSMUSG00000028834	56.0633	142.451	121.882	201.107	280.098	188.727	106.799	223.311	-1.05875	0.0222894	0.794813	Trim63	4	134315120	134329629	+	2842	protein_coding	tripartite motif-containing 63 [Source:MGI Symbol;Acc:MGI:2447992]	-
ENSMUSG00000074653	104.118	27.4681	23.7818	14.4797	23.1486	7.43469	51.7891	15.021	1.78575	0.0222964	0.794813	Lrrc31	3	30679058	30699843	-	5530	protein_coding	leucine rich repeat containing 31 [Source:MGI Symbol;Acc:MGI:2443864]	-
ENSMUSG00000068079	38.7104	50.4647	46.0772	30.5683	7.71619	6.86279	45.0841	15.0491	1.66439	0.0223987	0.796704	Tcf15	2	152143561	152149097	+	980	protein_coding	transcription factor 15 [Source:MGI Symbol;Acc:MGI:104664]	bHLH
ENSMUSG00000032643	66.742	80.488	77.2908	28.9594	47.8404	20.5884	74.8403	32.4627	1.20628	0.0225555	0.798028	Fhl3	4	124700701	124708611	+	1683	protein_coding	four and a half LIM domains 3 [Source:MGI Symbol;Acc:MGI:1341092]	-
ENSMUSG00000041479	2.66968	1.27759	5.94545	48.2657	3.8581	10.2942	3.29757	20.806	-2.70125	0.0225856	0.798028	Syt15	14	34219595	34230420	+	5164	protein_coding	synaptotagmin XV [Source:MGI Symbol;Acc:MGI:2442166]	-
ENSMUSG00000072235	120.136	180.779	257.141	104.576	55.5566	104.658	186.018	88.2633	1.07804	0.022676	0.798028	Tuba1a	15	98949837	98953703	-	1803	protein_coding	tubulin, alpha 1A [Source:MGI Symbol;Acc:MGI:98869]	-
ENSMUSG00000069633	56.0633	44.0768	59.4545	167.321	91.051	83.4973	53.1982	113.957	-1.09473	0.0226925	0.798028	Pex11g	8	3457105	3467680	-	3397	protein_coding	peroxisomal biogenesis factor 11 gamma [Source:MGI Symbol;Acc:MGI:1920905]	-
ENSMUSG00000045333	22.6923	20.4414	37.1591	9.65315	4.62971	9.72229	26.7642	8.00172	1.74489	0.0227161	0.798028	Zfp423	8	87661810	87959595	-	5608	protein_coding	zinc finger protein 423 [Source:MGI Symbol;Acc:MGI:1891217]	zf-C2H2
ENSMUSG00000037772	780.881	643.266	665.89	328.207	468.373	439.791	696.679	412.123	0.754337	0.0227318	0.798028	Mrpl23	7	142532686	142540747	+	4883	protein_coding	mitochondrial ribosomal protein L23 [Source:MGI Symbol;Acc:MGI:1196612]	-
ENSMUSG00000106680	0	0.638794	1.48636	16.0886	10.031	2.2876	0.708385	9.46907	-3.7763	0.0229043	0.801824	Gm43852	5	32713072	32713988	-	917	TEC	predicted gene 43852 [Source:MGI Symbol;Acc:MGI:5663989]	-
ENSMUSG00000028076	2.66968	34.4949	74.3181	1.60886	3.8581	13.7256	37.1609	6.39751	2.4702	0.022939	0.801824	Cd1d1	3	86995834	86999441	-	2570	protein_coding	CD1d1 antigen [Source:MGI Symbol;Acc:MGI:107674]	-
ENSMUSG00000111361	82.7601	43.438	96.6136	49.8746	13.1175	5.14709	74.2705	22.7131	1.76039	0.0230683	0.804168	Gm47445	10	34178235	34179928	-	1694	TEC	predicted gene, 47445 [Source:MGI Symbol;Acc:MGI:6096399]	-
ENSMUSG00000084383	53.3936	19.1638	35.6727	17.6974	5.40133	10.8661	36.0767	11.3216	1.70517	0.0231391	0.804168	Gm13370	2	24985984	24986466	+	483	processed_pseudogene	predicted gene 13370 [Source:MGI Symbol;Acc:MGI:3651012]	-
ENSMUSG00000036731	25.362	11.4983	29.7272	9.65315	3.8581	4.0033	22.1958	5.83818	1.98989	0.0231551	0.804168	Cysrt1	2	25238818	25242452	-	1330	protein_coding	cysteine rich tail 1 [Source:MGI Symbol;Acc:MGI:1915109]	-
ENSMUSG00000038894	193.552	251.046	181.336	101.358	125.774	120.671	208.645	115.934	0.847057	0.0232826	0.806865	Irs2	8	10984681	11008458	-	6323	protein_coding	insulin receptor substrate 2 [Source:MGI Symbol;Acc:MGI:109334]	-
ENSMUSG00000024014	73.4162	116.261	144.177	45.048	59.4147	56.0461	111.285	53.5029	1.04856	0.0234291	0.807383	Pim1	17	29490812	29496111	+	2638	protein_coding	proviral integration site 1 [Source:MGI Symbol;Acc:MGI:97584]	-
ENSMUSG00000106230	1.33484	0.638794	2.97272	9.65315	14.6608	9.15039	1.64879	11.1548	-2.88987	0.0234502	0.807383	Gm29811	3	132842202	132878596	-	1671	lincRNA	predicted gene, 29811 [Source:MGI Symbol;Acc:MGI:5588970]	-
ENSMUSG00000071714	48.0542	14.0535	16.35	6.43543	8.48781	5.71899	26.1526	6.88074	1.91419	0.0235094	0.807383	Csf2rb2	15	78282507	78305721	-	4740	protein_coding	colony stimulating factor 2 receptor, beta 2, low-affinity (granulocyte-macrophage) [Source:MGI Symbol;Acc:MGI:1339760]	-
ENSMUSG00000027955	50.7239	21.719	26.7545	11.262	6.17295	13.7256	33.0658	10.3868	1.66065	0.0235938	0.807383	Fam198b	3	79884533	79946280	+	9598	protein_coding	family with sequence similarity 198, member B [Source:MGI Symbol;Acc:MGI:1915909]	-
ENSMUSG00000079550	6.6742	3.83276	10.4045	33.786	11.5743	32.0264	6.9705	25.7956	-1.92939	0.023606	0.807383	Mpp4	1	59120935	59163389	-	7063	protein_coding	membrane protein, palmitoylated 4 (MAGUK p55 subfamily member 4) [Source:MGI Symbol;Acc:MGI:2386681]	-
ENSMUSG00000073468	88.0994	143.09	72.8318	125.491	232.257	287.093	101.34	214.947	-1.08113	0.023613	0.807383	Sft2d1	17	8311102	8396852	+	3580	protein_coding	SFT2 domain containing 1 [Source:MGI Symbol;Acc:MGI:1918689]	-
ENSMUSG00000086909	0	0	0	12.8709	10.8027	0	0	7.89118	-5.29404	0.0236467	1	Gm4926	11	46636516	46645006	-	1610	lincRNA	predicted gene 4926 [Source:MGI Symbol;Acc:MGI:3646427]	-
ENSMUSG00000020140	21.3574	1.91638	8.91817	0	0.771619	1.7157	10.7307	0.829106	3.46711	0.0236671	0.807383	Lgr5	10	115450311	115587780	-	10264	protein_coding	leucine rich repeat containing G protein coupled receptor 5 [Source:MGI Symbol;Acc:MGI:1341817]	-
ENSMUSG00000039982	125.475	93.2639	74.3181	40.2214	28.5499	62.337	97.6857	43.7028	1.15171	0.0236967	0.807383	Dtx4	19	12466341	12501996	-	5765	protein_coding	deltex 4, E3 ubiquitin ligase [Source:MGI Symbol;Acc:MGI:2672905]	-
ENSMUSG00000110386	44.0497	0	31.2136	0	5.40133	1.7157	25.0878	2.37234	3.31684	0.023812	0.809608	Gm42031	8	85125872	85132289	-	1885	lincRNA	predicted gene, 42031 [Source:MGI Symbol;Acc:MGI:5624916]	-
ENSMUSG00000003420	706.13	1275.67	869.522	1164.81	2000.81	2153.77	950.441	1773.13	-0.899305	0.0239443	0.811045	Fcgrt	7	45092990	45103851	-	2102	protein_coding	Fc receptor, IgG, alpha chain transporter [Source:MGI Symbol;Acc:MGI:103017]	-
ENSMUSG00000034738	73.4162	57.4915	37.1591	12.8709	21.6053	30.3107	56.0222	21.5956	1.34519	0.0239904	0.811045	Nostrin	2	69135800	69189330	+	1888	protein_coding	nitric oxide synthase trafficker [Source:MGI Symbol;Acc:MGI:3606242]	-
ENSMUSG00000033849	0	25.5518	60.9409	0	1.54324	7.43469	28.8309	2.99264	3.16218	0.0240527	0.811045	B3galt2	1	143640664	143654614	+	9288	protein_coding	UDP-Gal:betaGlcNAc beta 1,3-galactosyltransferase, polypeptide 2 [Source:MGI Symbol;Acc:MGI:1349461]	-
ENSMUSG00000022438	269.638	65.7958	124.854	62.7454	62.5011	66.9122	153.429	64.0529	1.254	0.0240547	0.811045	Parvb	15	84232043	84315688	+	4416	protein_coding	parvin, beta [Source:MGI Symbol;Acc:MGI:2153063]	-
ENSMUSG00000071547	197.556	71.5449	173.904	223.631	331.025	369.447	147.669	308.034	-1.07109	0.0241631	0.812079	Nt5dc2	14	31131053	31139124	+	2378	protein_coding	5'-nucleotidase domain containing 2 [Source:MGI Symbol;Acc:MGI:1917271]	-
ENSMUSG00000092560	0	2.55518	0	53.0923	0	3.4314	0.851725	18.8412	-4.20556	0.0241857	0.812079	Gm8750	17	35400799	35403727	+	1537	processed_pseudogene	predicted pseudogene 8750 [Source:MGI Symbol;Acc:MGI:3647542]	-
ENSMUSG00000015850	137.489	48.5483	87.6954	64.3543	14.6608	16.5851	91.2441	31.8667	1.55375	0.0243295	0.812853	Adamtsl4	3	95676201	95687917	-	4198	protein_coding	ADAMTS-like 4 [Source:MGI Symbol;Acc:MGI:2389008]	-
ENSMUSG00000107750	20.0226	1.91638	7.43181	1.60886	0.771619	0.571899	9.79026	0.984125	3.43115	0.0244004	0.812853	Gm44013	6	140620162	140622423	-	2262	TEC	predicted gene, 44013 [Source:MGI Symbol;Acc:MGI:5690405]	-
ENSMUSG00000020614	81.4252	68.351	66.8863	28.9594	32.408	40.6049	72.2208	33.9908	1.07315	0.0244915	0.812853	Fam20a	11	109669749	109722279	-	3634	protein_coding	family with sequence similarity 20, member A [Source:MGI Symbol;Acc:MGI:2388266]	-
ENSMUSG00000113789	0	3.83276	2.97272	14.4797	23.9202	7.43469	2.2685	15.2782	-2.67025	0.024499	0.812853	Gm47322	13	12177458	12179281	-	1824	TEC	predicted gene, 47322 [Source:MGI Symbol;Acc:MGI:6096206]	-
ENSMUSG00000096842	16.0181	21.719	31.2136	54.7012	22.377	129.821	22.9836	68.9664	-1.59732	0.0245234	0.812853	Gm10736	13	111593534	111593611	-	78	processed_pseudogene	predicted gene 10736 [Source:MGI Symbol;Acc:MGI:3704412]	-
ENSMUSG00000087213	4.00452	5.11035	16.35	41.8303	34.7229	15.4413	8.48829	30.6648	-1.88372	0.0245285	0.812853	2810408I11Rik	1	64679871	64690659	-	2341	processed_transcript	RIKEN cDNA 2810408I11 gene [Source:MGI Symbol;Acc:MGI:1917191]	-
ENSMUSG00000105224	9.34388	10.2207	0	0	0	0	6.52153	0	5.32535	0.0245667	1	Gm3364	5	44700876	44706890	-	1217	sense_intronic	predicted gene 3364 [Source:MGI Symbol;Acc:MGI:3781542]	-
ENSMUSG00000110409	9.34388	7.02673	8.91817	0	1.54324	0.571899	8.4296	0.705046	3.41543	0.0246009	1	Gm9908	8	44934712	44935159	-	448	bidirectional_promoter_lncRNA	predicted gene 9908 [Source:MGI Symbol;Acc:MGI:3708779]	-
ENSMUSG00000106992	33.371	5.74915	29.7272	3.21772	5.40133	6.29089	22.9491	4.96998	2.14478	0.0246018	0.812853	Gm43167	5	74429500	74431105	-	1606	TEC	predicted gene 43167 [Source:MGI Symbol;Acc:MGI:5663304]	-
ENSMUSG00000091972	252.285	20.4414	86.209	17.6974	44.7539	43.4643	119.645	35.3052	1.74185	0.0246106	0.812853	Tmem207	16	26503656	26526769	-	2690	protein_coding	transmembrane protein 207 [Source:MGI Symbol;Acc:MGI:2685386]	-
ENSMUSG00000042895	6.6742	5.11035	7.43181	1.60886	0	0	6.40545	0.536286	4.29016	0.024904	1	Abra	15	41864076	41869720	-	2979	protein_coding	actin-binding Rho activating protein [Source:MGI Symbol;Acc:MGI:2444891]	-
ENSMUSG00000031214	44.0497	28.1069	90.6681	17.6974	26.235	14.2975	54.2749	19.41	1.46923	0.0249789	0.823337	Ophn1	X	98554277	98891025	-	13100	protein_coding	oligophrenin 1 [Source:MGI Symbol;Acc:MGI:2151070]	-
ENSMUSG00000085121	81.4252	10.8595	0	0	6.94457	2.8595	30.7616	3.26802	3.16551	0.0250634	0.824444	5730437C11Rik	3	98937649	98941256	-	242	lincRNA	RIKEN cDNA 5730437C11 gene [Source:MGI Symbol;Acc:MGI:1917808]	-
ENSMUSG00000084391	36.0407	19.8026	74.3181	11.262	21.6053	5.71899	43.3871	12.8621	1.74288	0.0251841	0.825128	Gm13967	2	113384681	113385199	+	380	processed_pseudogene	predicted gene 13967 [Source:MGI Symbol;Acc:MGI:3650703]	-
ENSMUSG00000036452	170.859	135.424	163.5	48.2657	101.854	85.213	156.595	78.4441	0.980914	0.0252268	0.825128	Arhgap26	18	38601534	39376284	+	17331	protein_coding	Rho GTPase activating protein 26 [Source:MGI Symbol;Acc:MGI:1918552]	-
ENSMUSG00000025991	0	22.3578	81.7499	0	6.17295	6.29089	34.7026	4.15461	2.98729	0.0252372	0.825128	Cps1	1	67123026	67231259	+	5555	protein_coding	carbamoyl-phosphate synthetase 1 [Source:MGI Symbol;Acc:MGI:891996]	-
ENSMUSG00000072620	180.203	235.076	156.068	123.882	41.6674	102.37	190.449	89.3065	1.10405	0.025359	0.826797	Slfn2	11	83065112	83070678	+	1664	protein_coding	schlafen 2 [Source:MGI Symbol;Acc:MGI:1313258]	-
ENSMUSG00000101389	2.66968	22.3578	11.8909	0	0	2.8595	12.3061	0.953166	3.48348	0.0254244	0.826797	Ms4a4a	19	11375523	11392790	+	836	protein_coding	membrane-spanning 4-domains, subfamily A, member 4A [Source:MGI Symbol;Acc:MGI:3643932]	-
ENSMUSG00000061718	668.755	76.6553	209.577	69.1809	187.503	58.3337	318.329	105.006	1.59569	0.0254607	0.826797	Ppp1r1b	11	98348404	98357796	+	2928	protein_coding	protein phosphatase 1, regulatory inhibitor subunit 1B [Source:MGI Symbol;Acc:MGI:94860]	-
ENSMUSG00000067869	54.7284	21.0802	35.6727	19.3063	5.40133	11.438	37.1604	12.0485	1.66102	0.0254926	0.826797	Tcea1-ps1	15	90882615	90883518	+	904	processed_pseudogene	transcription elongation factor A (SII) 1, pseudogene 1 [Source:MGI Symbol;Acc:MGI:1861432]	-
ENSMUSG00000068877	136.154	93.9027	199.173	416.694	158.182	336.849	143.076	303.908	-1.09	0.0255991	0.828593	Selenbp2	3	94693556	94704413	+	2271	protein_coding	selenium binding protein 2 [Source:MGI Symbol;Acc:MGI:104859]	-
ENSMUSG00000006724	26.6968	84.9596	157.554	19.3063	36.2661	38.8892	89.7369	31.4872	1.49201	0.0256942	0.83001	Cyp27b1	10	127048250	127053006	+	2574	protein_coding	cytochrome P450, family 27, subfamily b, polypeptide 1 [Source:MGI Symbol;Acc:MGI:1098274]	-
ENSMUSG00000042540	0	0.638794	0	25.7417	1.54324	0.571899	0.212931	9.28562	-4.58057	0.0258279	1	Acot5	12	84069325	84076020	+	1519	protein_coding	acyl-CoA thioesterase 5 [Source:MGI Symbol;Acc:MGI:2384969]	-
ENSMUSG00000053846	12.0136	7.02673	16.35	0	2.31486	2.2876	11.7968	1.53415	2.76663	0.0259669	0.831978	Lipg	18	74939322	74961263	-	3787	protein_coding	lipase, endothelial [Source:MGI Symbol;Acc:MGI:1341803]	-
ENSMUSG00000024130	383.099	490.594	491.986	883.263	637.357	757.195	455.226	759.272	-0.736362	0.0259705	0.831978	Abca3	17	24351950	24410201	+	8797	protein_coding	ATP-binding cassette, sub-family A (ABC1), member 3 [Source:MGI Symbol;Acc:MGI:1351617]	-
ENSMUSG00000074604	5.33936	2.55518	23.7818	0	0.771619	1.7157	10.5588	0.829106	3.44008	0.0260293	0.831978	Mgst2	3	51660360	51682677	+	3703	protein_coding	microsomal glutathione S-transferase 2 [Source:MGI Symbol;Acc:MGI:2448481]	-
ENSMUSG00000017309	194.887	182.695	263.086	112.62	64.0444	145.262	213.556	107.309	0.98963	0.026049	0.831978	Cd300lg	11	102041509	102055620	+	2737	protein_coding	CD300 molecule like family member G [Source:MGI Symbol;Acc:MGI:1289168]	-
ENSMUSG00000033860	33.371	40.8828	83.2363	16.0886	29.3215	9.72229	52.4967	18.3775	1.50762	0.0260549	0.831978	Fgg	3	83007724	83015049	+	2093	protein_coding	fibrinogen gamma chain [Source:MGI Symbol;Acc:MGI:95526]	-
ENSMUSG00000114470	9.34388	15.3311	14.8636	20.9151	48.612	42.3205	13.1795	37.2826	-1.50591	0.0260636	0.831978	Gm49395	13	115035273	115101921	-	1724	protein_coding	predicted gene, 49395 [Source:MGI Symbol;Acc:MGI:6121627]	-
ENSMUSG00000098880	0	2.55518	0	25.7417	3.08648	8.00659	0.851725	12.2783	-3.51779	0.0261583	0.833357	Gm27238	18	80978913	80987869	-	417	sense_overlapping	predicted gene 27238 [Source:MGI Symbol;Acc:MGI:5521081]	-
ENSMUSG00000026626	1619.16	1389.38	1599.33	949.226	979.185	1006.54	1535.95	978.318	0.650146	0.0262169	0.833583	Ppp2r5a	1	191351975	191403272	-	9607	protein_coding	protein phosphatase 2, regulatory subunit B', alpha [Source:MGI Symbol;Acc:MGI:2388479]	-
ENSMUSG00000044165	4.00452	14.0535	20.8091	67.572	25.4634	33.1702	12.9557	42.0685	-1.6846	0.0264448	0.839182	Bcl2l15	3	103832601	103854618	+	2714	protein_coding	BCLl2-like 15 [Source:MGI Symbol;Acc:MGI:2685412]	-
ENSMUSG00000051147	136.154	106.04	80.2636	176.974	222.998	191.586	107.486	197.186	-0.876102	0.0264987	0.839246	Nat2	8	67494858	67502584	+	1522	protein_coding	N-acetyltransferase 2 (arylamine N-acetyltransferase) [Source:MGI Symbol;Acc:MGI:109201]	-
ENSMUSG00000057933	116.131	1915.74	304.704	17.6974	141.978	161.276	778.86	106.984	2.86156	0.0266427	0.841159	Gsta2	9	78331018	78355788	-	1177	protein_coding	glutathione S-transferase, alpha 2 (Yc2) [Source:MGI Symbol;Acc:MGI:95863]	-
ENSMUSG00000060591	360.407	577.47	518.74	205.934	324.852	285.378	485.539	272.054	0.833271	0.026663	0.841159	Ifitm2	7	140954837	140955987	-	655	protein_coding	interferon induced transmembrane protein 2 [Source:MGI Symbol;Acc:MGI:1933382]	-
ENSMUSG00000024738	24.0271	0.638794	5.94545	0	1.54324	0	10.2038	0.514413	4.12953	0.0268381	0.845036	Pga5	19	10668956	10678071	-	1615	protein_coding	pepsinogen 5, group I [Source:MGI Symbol;Acc:MGI:1915935]	-
ENSMUSG00000026880	124.14	80.488	170.932	78.834	38.581	58.3337	125.187	58.5829	1.10147	0.026942	0.84666	Stom	2	35313986	35336976	-	2827	protein_coding	stomatin [Source:MGI Symbol;Acc:MGI:95403]	-
ENSMUSG00000083294	8.00904	0	17.8363	0	0	0.571899	8.61513	0.190633	4.75623	0.0270066	1	Gm14957	X	126129808	126171027	-	817	unprocessed_pseudogene	predicted gene 14957 [Source:MGI Symbol;Acc:MGI:3705824]	-
ENSMUSG00000030047	84.0949	26.8293	52.0227	22.524	11.5743	25.1636	54.3156	19.754	1.45235	0.0271535	0.851652	Arhgap25	6	87458545	87533259	-	4434	protein_coding	Rho GTPase activating protein 25 [Source:MGI Symbol;Acc:MGI:2443687]	-
ENSMUSG00000029311	1078.55	1057.84	1290.16	584.015	3842.66	3924.37	1142.19	2783.68	-1.28585	0.027278	0.852774	Hsd17b11	5	103989762	104021919	-	3265	protein_coding	hydroxysteroid (17-beta) dehydrogenase 11 [Source:MGI Symbol;Acc:MGI:2149821]	-
ENSMUSG00000087382	1.33484	7.02673	38.6454	3.21772	1.54324	1.7157	15.669	2.15888	2.90816	0.0273437	0.852774	Ctcflos	2	173110818	173133204	+	5098	antisense	CCCTC-binding factor (zinc finger protein)-like, opposite strand [Source:MGI Symbol;Acc:MGI:1921411]	-
ENSMUSG00000065434	0	0	0	3.21772	7.71619	5.14709	0	5.36033	-4.76247	0.0273532	1	Mir7-1	13	58392779	58392886	-	108	miRNA	microRNA 7-1 [Source:MGI Symbol;Acc:MGI:3619436]	-
ENSMUSG00000068735	109.457	74.7389	84.7227	53.0923	25.4634	47.4676	89.6395	42.0078	1.10141	0.0273913	0.852774	Trp53i11	2	93187548	93201759	+	3690	protein_coding	transformation related protein 53 inducible protein 11 [Source:MGI Symbol;Acc:MGI:2670995]	-
ENSMUSG00000032060	989.116	325.785	276.463	130.317	253.091	296.816	530.455	226.741	1.22141	0.0274001	0.852774	Cryab	9	50751325	50756636	+	1479	protein_coding	crystallin, alpha B [Source:MGI Symbol;Acc:MGI:88516]	-
ENSMUSG00000050035	18.6878	1.91638	0	0	0	0	6.86805	0	5.37973	0.0274461	1	Fhl4	10	85096287	85102495	-	3554	protein_coding	four and a half LIM domains 4 [Source:MGI Symbol;Acc:MGI:1338765]	-
ENSMUSG00000090485	2.66968	0	10.4045	19.3063	0.771619	84.6411	4.35807	34.9063	-3.08052	0.0275251	0.855023	Gm17416	2	152569338	152569538	+	201	protein_coding	predicted gene, 17416 [Source:MGI Symbol;Acc:MGI:4937050]	-
ENSMUSG00000045404	0	0	0	16.0886	0.771619	2.2876	0	6.3826	-4.96339	0.0275606	1	Kcnk13	12	99964499	100062682	+	3112	protein_coding	potassium channel, subfamily K, member 13 [Source:MGI Symbol;Acc:MGI:2384976]	-
ENSMUSG00000083734	12.0136	2.55518	1.48636	0	0	0	5.3517	0	5.01892	0.0275837	1	Gm16209	8	107037480	107038106	-	627	processed_pseudogene	predicted gene 16209 [Source:MGI Symbol;Acc:MGI:3802095]	-
ENSMUSG00000031207	1289.46	1349.77	1061.26	608.148	755.415	883.013	1233.5	748.859	0.718829	0.0277336	0.859847	Msn	X	96096042	96168552	+	6327	protein_coding	moesin [Source:MGI Symbol;Acc:MGI:97167]	-
ENSMUSG00000028864	98.7781	11.4983	54.9954	11.262	23.1486	14.2975	55.0906	16.236	1.73767	0.0278569	0.861699	Hgf	5	16553495	16620152	+	7186	protein_coding	hepatocyte growth factor [Source:MGI Symbol;Acc:MGI:96079]	-
ENSMUSG00000048612	125.475	130.953	135.259	94.9226	36.2661	60.6213	130.562	63.9367	1.04832	0.0279254	0.861699	Myof	19	37899036	38043577	-	12603	protein_coding	myoferlin [Source:MGI Symbol;Acc:MGI:1919192]	-
ENSMUSG00000071052	1190.68	296.4	758.045	194.672	460.657	336.277	748.374	330.535	1.1752	0.0279671	0.861699	Rpl7a-ps5	17	57838430	57839221	-	792	processed_pseudogene	ribosomal protein L7A, pseudogene 5 [Source:MGI Symbol;Acc:MGI:3643553]	-
ENSMUSG00000097658	38.7104	15.9699	29.7272	255.808	15.4324	41.7487	28.1358	104.33	-1.88863	0.0280063	0.861699	Gm16755	11	120486339	120488582	-	933	lincRNA	predicted gene, 16755 [Source:MGI Symbol;Acc:MGI:4439679]	-
ENSMUSG00000020363	26.6968	38.9664	46.0772	0	6.94457	19.4446	37.2468	8.79638	1.99954	0.0282351	0.866158	Gfpt2	11	49794178	49838613	+	5591	protein_coding	glutamine fructose-6-phosphate transaminase 2 [Source:MGI Symbol;Acc:MGI:1338883]	-
ENSMUSG00000019846	102.783	67.7122	133.773	65.9632	30.0931	44.0362	101.422	46.6975	1.13001	0.0282582	0.866158	Lama4	10	38965515	39110188	+	12068	protein_coding	laminin, alpha 4 [Source:MGI Symbol;Acc:MGI:109321]	-
ENSMUSG00000057098	262.963	97.0967	222.954	143.188	57.8714	32.5983	194.338	77.886	1.33442	0.0283812	0.866527	Ebf1	11	44617317	45008091	+	9756	protein_coding	early B cell factor 1 [Source:MGI Symbol;Acc:MGI:95275]	COE
ENSMUSG00000037548	66.742	85.5984	23.7818	59.5277	479.947	54.3304	58.7074	197.935	-1.74859	0.028402	0.866527	H2-DMb2	17	34143307	34151553	+	1710	protein_coding	histocompatibility 2, class II, locus Mb2 [Source:MGI Symbol;Acc:MGI:95923]	-
ENSMUSG00000071178	161.516	98.3743	405.777	136.753	32.408	83.4973	221.889	84.2194	1.40373	0.0284309	0.866527	Serpina1b	12	103728156	103830373	-	2415	protein_coding	serine (or cysteine) preptidase inhibitor, clade A, member 1B [Source:MGI Symbol;Acc:MGI:891970]	-
ENSMUSG00000107561	0	0	28.2409	0	0	0	9.41363	0	5.82968	0.0284668	1	Gm44264	6	88445687	88446513	+	742	antisense	predicted gene, 44264 [Source:MGI Symbol;Acc:MGI:5690656]	-
ENSMUSG00000050299	190.882	185.25	240.791	41.8303	93.3659	149.266	205.641	94.8206	1.10001	0.0284986	0.866957	Gm9843	16	76403251	76403652	-	402	processed_pseudogene	predicted gene 9843 [Source:MGI Symbol;Acc:MGI:3708621]	-
ENSMUSG00000029650	180.203	95.8191	114.45	130.317	364.976	325.983	130.157	273.759	-1.08089	0.0289777	0.87486	Slc46a3	5	147878437	147894815	-	2458	protein_coding	solute carrier family 46, member 3 [Source:MGI Symbol;Acc:MGI:1918956]	-
ENSMUSG00000081824	44.0497	69.6285	114.45	3.21772	28.5499	40.033	76.0427	23.9335	1.62639	0.0290529	0.87486	BC002163	16	42955631	42955949	+	319	processed_pseudogene	cDNA sequence BC002163 [Source:MGI Symbol;Acc:MGI:3612445]	-
ENSMUSG00000097613	10.6787	8.94312	8.91817	56.31	20.8337	17.157	9.51334	31.4336	-1.69862	0.0290706	0.87486	Gm17597	15	81800791	81802613	-	1115	antisense	predicted gene, 17597 [Source:MGI Symbol;Acc:MGI:4937231]	-
ENSMUSG00000059743	17.3529	3.19397	20.8091	1.60886	3.8581	0.571899	13.7853	2.01295	2.75849	0.0291076	0.87486	Fdps	3	89093588	89101959	-	4208	protein_coding	farnesyl diphosphate synthetase [Source:MGI Symbol;Acc:MGI:104888]	-
ENSMUSG00000024424	189.547	125.842	240.791	289.594	441.366	296.816	185.393	342.592	-0.892872	0.029144	0.87486	Ttc39c	18	12599926	12737050	+	5197	protein_coding	tetratricopeptide repeat domain 39C [Source:MGI Symbol;Acc:MGI:1919997]	-
ENSMUSG00000026417	2743.1	1764.99	2736.39	16337.9	3662.88	1111.2	2414.83	7037.34	-1.54299	0.0291708	0.87486	Pigr	1	130826684	130852249	+	4025	protein_coding	polymeric immunoglobulin receptor [Source:MGI Symbol;Acc:MGI:103080]	-
ENSMUSG00000111465	0	0.638794	0	25.7417	0	3.4314	0.212931	9.72437	-4.65819	0.0291835	0.87486	Gm47113	9	121869496	121879936	+	9507	lincRNA	predicted gene, 47113 [Source:MGI Symbol;Acc:MGI:6095855]	-
ENSMUSG00000036381	37.3755	19.1638	20.8091	8.04429	9.25943	7.43469	25.7828	8.24614	1.6373	0.0291908	0.87486	P2ry14	3	59113855	59153618	-	11059	protein_coding	purinergic receptor P2Y, G-protein coupled, 14 [Source:MGI Symbol;Acc:MGI:2155705]	-
ENSMUSG00000023341	30.7013	64.5182	44.5909	19.3063	10.031	24.0198	46.6035	17.7857	1.39885	0.0293397	0.877696	Mx2	16	97535308	97560900	+	3614	polymorphic_pseudogene	MX dynamin-like GTPase 2 [Source:MGI Symbol;Acc:MGI:97244]	-
ENSMUSG00000106717	74.751	13.4147	108.504	38.6126	7.71619	9.72229	65.5567	18.6837	1.84936	0.029487	0.880476	Gm42798	5	31210344	31214315	-	3972	TEC	predicted gene 42798 [Source:MGI Symbol;Acc:MGI:5662935]	-
ENSMUSG00000061731	1517.71	810.63	1771.74	834.997	793.224	641.099	1366.7	756.44	0.853018	0.0295799	0.880955	Ext1	15	53064038	53346159	-	8077	protein_coding	exostoses (multiple) 1 [Source:MGI Symbol;Acc:MGI:894663]	-
ENSMUSG00000031799	401.787	721.837	535.09	349.122	227.628	348.287	552.905	308.345	0.845419	0.0296444	0.880955	Tpm4	8	72134975	72153142	+	2203	protein_coding	tropomyosin 4 [Source:MGI Symbol;Acc:MGI:2449202]	-
ENSMUSG00000022864	18.6878	16.6086	23.7818	4.82657	3.8581	7.43469	19.6927	5.37312	1.84118	0.0296866	0.880955	D16Ertd472e	16	78540338	78576708	-	6548	protein_coding	DNA segment, Chr 16, ERATO Doi 472, expressed [Source:MGI Symbol;Acc:MGI:1196400]	-
ENSMUSG00000047945	270.972	297.039	231.873	160.886	111.885	180.72	266.628	151.164	0.820845	0.0297406	0.880955	Marcksl1	4	129513581	129515985	+	1605	protein_coding	MARCKS-like 1 [Source:MGI Symbol;Acc:MGI:97143]	-
ENSMUSG00000038552	38.7104	21.719	26.7545	11.262	11.5743	7.43469	29.0613	10.0903	1.53602	0.0297885	0.880955	Fndc4	5	31292242	31296080	-	3039	protein_coding	fibronectin type III domain containing 4 [Source:MGI Symbol;Acc:MGI:1917195]	-
ENSMUSG00000085651	36.0407	7.66553	7.43181	0	5.40133	2.2876	17.046	2.56298	2.6239	0.0298445	0.880955	Gm11695	11	115462045	115463454	-	407	antisense	predicted gene 11695 [Source:MGI Symbol;Acc:MGI:3649841]	-
ENSMUSG00000079547	22.6923	210.163	72.8318	260.635	221.455	339.136	101.896	273.742	-1.41434	0.0299222	0.880955	H2-DMb1	17	34153072	34160230	+	1485	protein_coding	histocompatibility 2, class II, locus Mb1 [Source:MGI Symbol;Acc:MGI:95922]	-
ENSMUSG00000073403	4.00452	3.83276	2.97272	46.6569	0.771619	20.5884	3.60334	22.6723	-2.62475	0.0299386	0.880955	Gm10499	17	36141758	36145923	-	1762	transcribed_unprocessed_pseudogene	predicted gene 10499 [Source:MGI Symbol;Acc:MGI:3702919]	-
ENSMUSG00000021176	10.6787	7.02673	1.48636	0	0.771619	0	6.39727	0.257206	4.30012	0.0300269	1	Efcab11	12	99693045	99884439	-	5309	protein_coding	EF-hand calcium binding domain 11 [Source:MGI Symbol;Acc:MGI:1926017]	-
ENSMUSG00000021187	13.3484	0	4.45909	12.8709	44.7539	32.0264	5.93583	29.8837	-2.40415	0.0300454	0.882496	Tc2n	12	101645443	101718523	-	6096	protein_coding	tandem C2 domains, nuclear [Source:MGI Symbol;Acc:MGI:1921663]	-
ENSMUSG00000054099	29.3665	62.6018	37.1591	127.1	76.3903	81.7816	43.0424	95.0905	-1.11593	0.0301775	0.884769	Slc25a40	5	8422850	8454797	+	8386	protein_coding	solute carrier family 25, member 40 [Source:MGI Symbol;Acc:MGI:2442486]	-
ENSMUSG00000071311	12.0136	6.38794	0	0	0	0	6.13383	0	5.22835	0.0305355	1	Gpr31b	17	13051014	13052296	-	1283	protein_coding	G protein-coupled receptor 31, D17Leh66b region [Source:MGI Symbol;Acc:MGI:1354372]	-
ENSMUSG00000043673	49.3891	11.4983	26.7545	6.43543	10.8027	8.00659	29.214	8.4149	1.76154	0.0305889	0.895208	Kcns3	12	11090202	11151056	-	3164	protein_coding	potassium voltage-gated channel, delayed-rectifier, subfamily S, member 3 [Source:MGI Symbol;Acc:MGI:1098804]	-
ENSMUSG00000110588	8.00904	1.91638	8.91817	0	0.771619	0	6.2812	0.257206	4.24457	0.0306213	1	Gm45774	8	94170748	94173412	-	2665	antisense	predicted gene 45774 [Source:MGI Symbol;Acc:MGI:5804889]	-
ENSMUSG00000051678	0	0	0	8.04429	3.08648	4.57519	0	5.23532	-4.69974	0.0306294	1	Pcdhb6	18	37333921	37337674	+	3754	protein_coding	protocadherin beta 6 [Source:MGI Symbol;Acc:MGI:2136740]	-
ENSMUSG00000022146	222.918	117.538	306.191	143.188	70.989	96.0791	215.549	103.419	1.0633	0.0306859	0.896426	Osmr	15	6813577	6874969	-	12113	protein_coding	oncostatin M receptor [Source:MGI Symbol;Acc:MGI:1330819]	-
ENSMUSG00000020083	22.6923	13.4147	19.3227	33.786	44.7539	53.7585	18.4766	44.0995	-1.28591	0.030897	0.900968	Fam241b	10	62107655	62143920	-	2981	protein_coding	family with sequence similarity 241, member B [Source:MGI Symbol;Acc:MGI:1917144]	-
ENSMUSG00000029659	13.3484	9.58191	29.7272	8.04429	2.31486	0.571899	17.5525	3.64368	2.41945	0.0311225	0.904333	Medag	5	149411749	149431723	+	3956	protein_coding	mesenteric estrogen dependent adipogenesis [Source:MGI Symbol;Acc:MGI:1917967]	-
ENSMUSG00000105404	0	0	0	11.262	2.31486	2.8595	0	5.47879	-4.74899	0.031158	1	Gm42807	3	135483632	135483960	+	329	processed_pseudogene	predicted gene 42807 [Source:MGI Symbol;Acc:MGI:5662944]	-
ENSMUSG00000052684	312.353	1062.31	772.908	2894.33	1135.82	904.173	715.858	1644.78	-1.19821	0.0311631	0.904333	Jun	4	95049034	95052222	-	3189	protein_coding	jun proto-oncogene [Source:MGI Symbol;Acc:MGI:96646]	TF_bZIP
ENSMUSG00000063130	9.34388	7.66553	10.4045	0	2.31486	0	9.13798	0.771619	3.46517	0.0311912	0.904333	Calml3	13	3802896	3804316	-	1421	protein_coding	calmodulin-like 3 [Source:MGI Symbol;Acc:MGI:1917655]	-
ENSMUSG00000036887	241.606	289.374	329.972	117.447	84.8781	228.188	286.984	143.504	0.993883	0.0313144	0.904333	C1qa	4	136895917	136898803	-	1040	protein_coding	complement component 1, q subcomponent, alpha polypeptide [Source:MGI Symbol;Acc:MGI:88223]	-
ENSMUSG00000021263	32.0362	182.695	92.1545	82.0517	284.727	502.128	102.295	289.636	-1.49758	0.0313343	0.904333	Degs2	12	108678711	108702315	-	2583	protein_coding	delta(4)-desaturase, sphingolipid 2 [Source:MGI Symbol;Acc:MGI:1917309]	-
ENSMUSG00000003477	1657.87	2856.69	3559.84	1686.08	8054.93	9078.33	2691.47	6273.11	-1.22103	0.0313944	0.904333	Inmt	6	55170626	55175043	-	1600	protein_coding	indolethylamine N-methyltransferase [Source:MGI Symbol;Acc:MGI:102963]	-
ENSMUSG00000030703	90.7691	23.6354	28.2409	22.524	16.9756	5.71899	47.5485	15.0729	1.68773	0.0314036	0.904333	Gdpd3	7	126766334	126775649	+	2186	protein_coding	glycerophosphodiester phosphodiesterase domain containing 3 [Source:MGI Symbol;Acc:MGI:1915866]	-
ENSMUSG00000098428	1.33484	0	4.45909	27.3506	2.31486	14.8694	1.93131	14.8449	-3.07718	0.0315208	0.905014	Gm2260	14	26016431	26025837	+	657	unprocessed_pseudogene	predicted gene 2260 [Source:MGI Symbol;Acc:MGI:3780429]	-
ENSMUSG00000057605	18.6878	16.6086	17.8363	3.21772	7.71619	1.7157	17.7109	4.21653	2.06366	0.031539	0.905014	Gm6807	19	45450308	45451195	-	888	processed_pseudogene	predicted gene 6807 [Source:MGI Symbol;Acc:MGI:3649145]	-
ENSMUSG00000080198	0	18.525	1.48636	0	0	0	6.67046	0	5.37194	0.0315774	1	Gm13573	2	60274944	60275574	-	631	processed_pseudogene	predicted gene 13573 [Source:MGI Symbol;Acc:MGI:3652221]	-
ENSMUSG00000033453	94.7736	70.9061	59.4545	226.849	153.552	88.0725	75.0448	156.158	-1.04893	0.0316265	0.905918	Adamts15	9	30899155	30922452	-	10363	protein_coding	a disintegrin-like and metallopeptidase (reprolysin type) with thrombospondin type 1 motif, 15 [Source:MGI Symbol;Acc:MGI:2449569]	-
ENSMUSG00000085795	144.163	122.648	160.527	25.7417	91.051	77.2064	142.446	64.6664	1.11788	0.031725	0.907133	Zfp703	8	26977325	26981461	+	3392	protein_coding	zinc finger protein 703 [Source:MGI Symbol;Acc:MGI:2662729]	-
ENSMUSG00000000628	5.33936	45.3544	46.0772	1.60886	3.8581	14.8694	32.257	6.77878	2.18448	0.0318599	0.909385	Hk2	6	82725025	82774454	-	5969	protein_coding	hexokinase 2 [Source:MGI Symbol;Acc:MGI:1315197]	-
ENSMUSG00000051596	0	14.0535	4.45909	0	0	0	6.17085	0	5.2539	0.0320164	1	Otop1	5	38275972	38304217	+	3442	protein_coding	otopetrin 1 [Source:MGI Symbol;Acc:MGI:2388363]	-
ENSMUSG00000074243	24.0271	3.19397	47.5636	0	2.31486	9.15039	24.9282	3.82175	2.58368	0.032025	0.910869	Gm10651	7	27949155	27949763	-	609	processed_pseudogene	predicted pseudogene 10651 [Source:MGI Symbol;Acc:MGI:3704290]	-
ENSMUSG00000094152	26.6968	0	0	0	0	0	8.89893	0	5.75394	0.0321123	1	Slc6a16	7	45241085	45273367	+	3024	protein_coding	solute carrier family 6, member 16 [Source:MGI Symbol;Acc:MGI:2685930]	-
ENSMUSG00000105519	21.3574	1.91638	10.4045	3.21772	0.771619	0	11.2261	1.32978	3.33752	0.0321502	0.910869	E430021H15Rik	5	44213801	44217259	-	3459	TEC	RIKEN cDNA E430021H15 gene [Source:MGI Symbol;Acc:MGI:2444377]	-
ENSMUSG00000033960	134.819	83.682	129.314	86.8783	43.2107	33.7421	115.938	54.6103	1.10694	0.0322745	0.910869	Jcad	18	4634929	4682868	+	6730	protein_coding	junctional cadherin 5 associated [Source:MGI Symbol;Acc:MGI:2685174]	-
ENSMUSG00000001870	108.122	89.4312	144.177	69.1809	55.5566	54.9023	113.91	59.8799	0.929855	0.0323182	0.910869	Ltbp1	17	75005568	75392512	+	10480	protein_coding	latent transforming growth factor beta binding protein 1 [Source:MGI Symbol;Acc:MGI:109151]	-
ENSMUSG00000037447	78.7555	51.1035	120.395	57.9189	10.8027	26.3074	83.4181	31.6763	1.42423	0.0323404	0.910869	Arid5a	1	36307733	36324029	+	12540	protein_coding	AT rich interactive domain 5A (MRF1-like) [Source:MGI Symbol;Acc:MGI:2443039]	ARID
ENSMUSG00000054763	20.0226	7.02673	44.5909	4.82657	8.48781	4.0033	23.8801	5.77256	2.02016	0.0323811	0.910869	Defb42	14	63046991	63058149	+	2425	protein_coding	defensin beta 42 [Source:MGI Symbol;Acc:MGI:3033850]	-
ENSMUSG00000058905	26.6968	45.9932	56.4818	8.04429	20.0621	19.4446	43.0572	15.8503	1.40344	0.0324081	0.910869	Gm10051	5	133475123	133475536	+	414	processed_pseudogene	predicted pseudogene 10051 [Source:MGI Symbol;Acc:MGI:3641791]	-
ENSMUSG00000031523	351.063	219.745	451.854	212.369	112.656	205.884	340.887	176.97	0.945295	0.0324185	0.910869	Dlc1	8	36567751	36953143	-	14694	protein_coding	deleted in liver cancer 1 [Source:MGI Symbol;Acc:MGI:1354949]	-
ENSMUSG00000081344	313.687	551.918	761.018	86.8783	262.35	370.019	542.208	239.749	1.17124	0.0324185	0.910869	Gm14303	2	172509521	172509691	-	171	processed_pseudogene	predicted gene 14303 [Source:MGI Symbol;Acc:MGI:3651379]	-
ENSMUSG00000032231	635.384	511.035	698.59	366.82	221.455	447.225	615.003	345.166	0.8322	0.0325485	0.911458	Anxa2	9	69453620	69491795	+	3731	protein_coding	annexin A2 [Source:MGI Symbol;Acc:MGI:88246]	-
ENSMUSG00000040213	1202.69	442.684	374.563	318.554	425.934	141.259	673.313	295.249	1.19003	0.0325521	0.911458	Kyat3	3	142701051	142746870	+	9518	protein_coding	kynurenine aminotransferase 3 [Source:MGI Symbol;Acc:MGI:2677849]	-
ENSMUSG00000066072	5759.83	3724.81	3539.03	2101.17	3434.48	1286.77	4341.22	2274.14	0.932758	0.0326456	0.912499	Cyp4a10	4	115518264	115533649	+	2109	protein_coding	cytochrome P450, family 4, subfamily a, polypeptide 10 [Source:MGI Symbol;Acc:MGI:88611]	-
ENSMUSG00000066361	0	7.66553	20.8091	0	0	1.1438	9.49153	0.381266	4.2456	0.0327933	0.915046	Serpina3c	12	104146382	104153870	-	2213	protein_coding	serine (or cysteine) peptidase inhibitor, clade A, member 3C [Source:MGI Symbol;Acc:MGI:102848]	-
ENSMUSG00000033191	428.484	199.304	313.622	231.675	90.2794	141.831	313.803	154.595	1.02696	0.0329247	0.91713	Tie1	4	118471191	118490061	-	4917	protein_coding	tyrosine kinase with immunoglobulin-like and EGF-like domains 1 [Source:MGI Symbol;Acc:MGI:99906]	-
ENSMUSG00000060639	165.52	51.1035	81.7499	28.9594	51.6985	45.7519	99.4579	42.1366	1.21976	0.0330448	0.918895	Hist1h4i	13	22040636	22041362	-	727	protein_coding	histone cluster 1, H4i [Source:MGI Symbol;Acc:MGI:2448432]	-
ENSMUSG00000022790	420.475	578.109	438.477	789.949	892.763	671.982	479.02	784.898	-0.710194	0.0331231	0.919491	Igsf11	16	38892671	39027159	+	4493	protein_coding	immunoglobulin superfamily, member 11 [Source:MGI Symbol;Acc:MGI:2388477]	-
ENSMUSG00000040723	189.547	93.2639	96.6136	72.3986	47.8404	66.3403	126.475	62.1931	1.02589	0.0332118	0.920377	Rcsd1	1	165646516	165709757	-	10131	protein_coding	RCSD domain containing 1 [Source:MGI Symbol;Acc:MGI:2676394]	-
ENSMUSG00000040302	50.7239	40.8828	38.6454	94.9226	90.2794	70.3436	43.4174	85.1819	-0.969044	0.0332937	0.921068	Rbm48	5	3583978	3596585	-	3071	protein_coding	RNA binding motif protein 48 [Source:MGI Symbol;Acc:MGI:2442653]	-
ENSMUSG00000097610	0	0	0	20.9151	0	1.7157	0	7.54362	-5.21252	0.033317	1	A930012L18Rik	18	44661665	44676271	+	2477	antisense	RIKEN cDNA A930012L18 gene [Source:MGI Symbol;Acc:MGI:2442887]	-
ENSMUSG00000031906	0	3.19397	0	3.21772	5.40133	30.3107	1.06466	12.9766	-3.37065	0.0333716	0.921647	Smpd3	8	106252548	106337988	-	5232	protein_coding	sphingomyelin phosphodiesterase 3, neutral [Source:MGI Symbol;Acc:MGI:1927578]	-
ENSMUSG00000060314	5.33936	17.2474	13.3773	30.5683	59.4147	21.1603	11.988	37.0477	-1.60255	0.0336524	0.927819	Zfp941	7	140807449	140822178	-	4715	protein_coding	zinc finger protein 941 [Source:MGI Symbol;Acc:MGI:3039601]	zf-C2H2
ENSMUSG00000079235	0	0.638794	0	20.9151	1.54324	1.1438	0.212931	7.8674	-4.33625	0.0336923	1	Ccdc13	9	121797627	121839461	-	3418	protein_coding	coiled-coil domain containing 13 [Source:MGI Symbol;Acc:MGI:1920144]	-
ENSMUSG00000073418	229.592	1112.78	368.618	3188.76	1007.73	514.137	570.33	1570.21	-1.45842	0.0337391	0.928628	C4b	17	34728380	34743882	-	5695	protein_coding	complement component 4B (Chido blood group) [Source:MGI Symbol;Acc:MGI:88228]	-
ENSMUSG00000081249	0	0.638794	0	14.4797	3.08648	2.8595	0.212931	6.80856	-4.1311	0.0339195	1	Gm11517	11	96795439	96795825	-	387	processed_pseudogene	predicted gene 11517 [Source:MGI Symbol;Acc:MGI:3650064]	-
ENSMUSG00000018474	1358.87	1271.2	1536.9	2464.77	1877.35	2190.37	1388.99	2177.5	-0.648665	0.0339885	0.932743	Chd3	11	69343273	69369406	-	8443	protein_coding	chromodomain helicase DNA binding protein 3 [Source:MGI Symbol;Acc:MGI:1344395]	-
ENSMUSG00000001946	317.692	157.782	307.677	164.103	118.058	138.4	261.05	140.187	0.896319	0.0340703	0.932743	Esam	9	37528078	37538319	+	2867	protein_coding	endothelial cell-specific adhesion molecule [Source:MGI Symbol;Acc:MGI:1916774]	-
ENSMUSG00000097583	5.33936	8.94312	2.97272	61.1366	11.5743	8.00659	5.75173	26.9058	-2.14627	0.0341109	0.932743	6430590A07Rik	3	40885897	40894193	-	4487	processed_transcript	RIKEN cDNA 6430590A07 gene [Source:MGI Symbol;Acc:MGI:3648839]	-
ENSMUSG00000037872	4.00452	7.02673	26.7545	0	3.08648	1.7157	12.5953	1.60072	2.83289	0.0341191	0.932743	Ackr1	1	173331886	173333750	-	1405	protein_coding	atypical chemokine receptor 1 (Duffy blood group) [Source:MGI Symbol;Acc:MGI:1097689]	-
ENSMUSG00000104951	98.7781	25.5518	129.314	57.9189	9.25943	5.14709	84.5478	24.1085	1.85242	0.0342458	0.934499	Gm43413	5	123110696	123112261	+	1566	TEC	predicted gene 43413 [Source:MGI Symbol;Acc:MGI:5663550]	-
ENSMUSG00000014164	133.484	344.31	367.132	1110.11	419.761	360.868	281.642	630.247	-1.15862	0.0343302	0.934499	Klhl3	13	58000228	58113592	-	7322	protein_coding	kelch-like 3 [Source:MGI Symbol;Acc:MGI:2445185]	-
ENSMUSG00000020286	0	1.91638	0	35.3949	0.771619	1.7157	0.638794	12.6274	-3.98083	0.0343676	0.934499	1700093K21Rik	11	23516203	23521155	-	2007	protein_coding	RIKEN cDNA 1700093K21 gene [Source:MGI Symbol;Acc:MGI:1914608]	-
ENSMUSG00000043531	5.33936	3.83276	2.97272	0	41.6674	28.595	4.04828	23.4208	-2.55154	0.0344561	0.934499	Sorcs1	19	50143299	50678646	-	8441	protein_coding	sortilin-related VPS10 domain containing receptor 1 [Source:MGI Symbol;Acc:MGI:1929666]	-
ENSMUSG00000028873	36.0407	24.2742	17.8363	6.43543	12.3459	6.29089	26.0504	8.35741	1.62589	0.0344721	0.934499	Cdca8	4	124918465	124939311	-	5177	protein_coding	cell division cycle associated 8 [Source:MGI Symbol;Acc:MGI:1196274]	-
ENSMUSG00000095456	1.33484	1.91638	1.48636	12.8709	4.62971	14.2975	1.57919	10.5994	-2.70721	0.0346377	0.934671	Il11ra2	JH584293.1	10948	16486	+	1299	protein_coding	interleukin-11 receptor subunit alpha-2-like [Source:NCBI gene;Acc:100861969]	-
ENSMUSG00000040856	0	10.2207	7.43181	0	0	0	5.88417	0	5.1756	0.0347006	1	Dlk1	12	109452823	109463336	+	5657	protein_coding	delta like non-canonical Notch ligand 1 [Source:MGI Symbol;Acc:MGI:94900]	-
ENSMUSG00000049241	18.6878	19.1638	126.341	24.1329	7.71619	15.4413	54.7308	15.7634	1.80868	0.0347388	0.934671	Hcar1	5	123876736	123880020	-	3285	protein_coding	hydrocarboxylic acid receptor 1 [Source:MGI Symbol;Acc:MGI:2441671]	-
ENSMUSG00000033102	65.4072	81.7656	44.5909	102.967	128.089	137.256	63.9212	122.77	-0.933638	0.0348609	0.934671	Cdc14b	13	64189268	64275290	-	9179	protein_coding	CDC14 cell division cycle 14B [Source:MGI Symbol;Acc:MGI:2441808]	-
ENSMUSG00000029602	54.7284	10.8595	26.7545	11.262	6.94457	9.72229	30.7808	9.30962	1.7249	0.0348645	0.934671	Rasal1	5	120648812	120679597	+	3539	protein_coding	RAS protein activator like 1 (GAP1 like) [Source:MGI Symbol;Acc:MGI:1330842]	-
ENSMUSG00000025427	0	0	0	3.21772	8.48781	3.4314	0	5.04564	-4.6719	0.0348919	1	Rnf165	18	77456110	77565147	-	10134	protein_coding	ring finger protein 165 [Source:MGI Symbol;Acc:MGI:2444521]	-
ENSMUSG00000037885	53.3936	72.1837	66.8863	70.7897	137.348	184.152	64.1545	130.763	-1.03382	0.0349389	0.934671	Stk35	2	129800517	129832287	+	6195	protein_coding	serine/threonine kinase 35 [Source:MGI Symbol;Acc:MGI:1914583]	-
ENSMUSG00000086331	32.0362	1.27759	16.35	0	4.62971	1.7157	16.5546	2.11514	2.85701	0.0350373	0.934671	Gm16310	16	92094568	92096490	+	960	sense_intronic	predicted gene 16310 [Source:MGI Symbol;Acc:MGI:3826522]	-
ENSMUSG00000102786	25.362	3.83276	25.2682	8.04429	1.54324	1.7157	18.1543	3.76774	2.38587	0.0351096	0.934671	Gm38252	3	51884276	51886891	-	2616	TEC	predicted gene, 38252 [Source:MGI Symbol;Acc:MGI:5611480]	-
ENSMUSG00000033831	0	45.3544	107.018	3.21772	1.54324	18.8727	50.7908	7.87788	2.64852	0.0351214	0.934671	Fgb	3	83040141	83049863	-	3810	protein_coding	fibrinogen beta chain [Source:MGI Symbol;Acc:MGI:99501]	-
ENSMUSG00000041720	736.832	602.383	741.695	1023.23	996.932	1276.48	693.636	1098.88	-0.665319	0.0351609	0.934671	Pi4ka	16	17280351	17406314	-	11254	protein_coding	phosphatidylinositol 4-kinase alpha [Source:MGI Symbol;Acc:MGI:2448506]	-
ENSMUSG00000037709	401.787	699.479	442.936	341.078	280.869	277.943	514.734	299.963	0.78365	0.035185	0.934671	Fam13a	6	58932090	59024549	-	10505	protein_coding	family with sequence similarity 13, member A [Source:MGI Symbol;Acc:MGI:1889842]	-
ENSMUSG00000032080	100.113	2.55518	26.7545	0	13.8891	8.57849	43.1409	7.48921	2.47059	0.035223	0.934671	Apoa4	9	46240696	46243459	+	1815	protein_coding	apolipoprotein A-IV [Source:MGI Symbol;Acc:MGI:88051]	-
ENSMUSG00000114244	0	1.91638	0	25.7417	3.08648	2.8595	0.638794	10.5626	-3.68919	0.035311	0.934671	Gm47119	17	46476507	46477659	+	585	antisense	predicted gene, 47119 [Source:MGI Symbol;Acc:MGI:6095865]	-
ENSMUSG00000014776	116.131	67.7122	136.745	25.7417	54.785	64.6246	106.863	48.3838	1.11528	0.0353136	0.934671	Nol3	8	105276140	105281939	+	3176	protein_coding	nucleolar protein 3 (apoptosis repressor with CARD domain) [Source:MGI Symbol;Acc:MGI:1925938]	-
ENSMUSG00000038298	475.203	560.861	390.913	635.499	769.304	969.941	475.659	791.581	-0.734528	0.0353317	0.934671	Pdzk1	3	96829284	96870926	+	3556	protein_coding	PDZ domain containing 1 [Source:MGI Symbol;Acc:MGI:1928901]	-
ENSMUSG00000050359	1.33484	1.91638	11.8909	0	0	0	5.04737	0	4.92258	0.0353673	1	Sprr1a	3	92483952	92485895	-	806	protein_coding	small proline-rich protein 1A [Source:MGI Symbol;Acc:MGI:106660]	-
ENSMUSG00000112461	6.6742	3.19397	7.43181	0	0.771619	0	5.76666	0.257206	4.12827	0.0353882	1	Gm47625	10	116284549	116286343	+	1795	TEC	predicted gene, 47625 [Source:MGI Symbol;Acc:MGI:6096692]	-
ENSMUSG00000063590	610.022	816.379	777.368	1024.84	1194.47	1283.34	734.589	1167.55	-0.668548	0.0353946	0.934671	Slc22a28	19	8062209	8131982	-	2004	protein_coding	solute carrier family 22, member 28 [Source:MGI Symbol;Acc:MGI:3645714]	-
ENSMUSG00000062110	56.0633	74.1001	72.8318	96.5315	137.348	140.687	67.665	124.856	-0.887231	0.0354139	0.934671	Scfd2	5	74204816	74531759	-	8196	protein_coding	Sec1 family domain containing 2 [Source:MGI Symbol;Acc:MGI:2443446]	-
ENSMUSG00000030054	13.3484	2.55518	23.7818	1.60886	0.771619	3.4314	13.2285	1.93729	2.69301	0.0354979	0.934671	Gp9	6	87778072	87779768	+	881	protein_coding	glycoprotein 9 (platelet) [Source:MGI Symbol;Acc:MGI:1860137]	-
ENSMUSG00000031383	12.0136	10.2207	8.91817	17.6974	25.4634	46.8957	10.3841	30.0189	-1.55061	0.0355583	0.934671	Dusp9	X	73639419	73643514	+	2722	protein_coding	dual specificity phosphatase 9 [Source:MGI Symbol;Acc:MGI:2387107]	-
ENSMUSG00000031951	44.0497	62.6018	50.5363	106.185	94.9091	96.0791	52.3959	99.0576	-0.906865	0.0356302	0.934671	Tmem231	8	111912011	111933881	-	5372	protein_coding	transmembrane protein 231 [Source:MGI Symbol;Acc:MGI:2685024]	-
ENSMUSG00000074909	65.4072	129.675	54.9954	152.841	172.071	170.998	83.3592	165.303	-0.973068	0.0356335	0.934671	Ranbp6	19	29808400	29812974	-	4575	protein_coding	RAN binding protein 6 [Source:MGI Symbol;Acc:MGI:2683212]	-
ENSMUSG00000029195	0	5.74915	11.8909	0	0	0	5.88002	0	5.15924	0.0358418	1	Klb	5	65348314	65384007	+	4549	protein_coding	klotho beta [Source:MGI Symbol;Acc:MGI:1932466]	-
ENSMUSG00000073555	30.7013	42.1604	31.2136	11.262	4.62971	19.4446	34.6918	11.7788	1.54738	0.0359133	0.936588	Gm4951	18	60212080	60247820	+	2645	protein_coding	predicted gene 4951 [Source:MGI Symbol;Acc:MGI:3644953]	-
ENSMUSG00000065200	13.3484	4.47156	5.94545	0	1.54324	0.571899	7.9218	0.705046	3.32433	0.035921	1	Gm24613	12	31258933	31259062	-	130	snoRNA	predicted gene, 24613 [Source:MGI Symbol;Acc:MGI:5454390]	-
ENSMUSG00000040121	25.362	7.66553	14.8636	0	4.62971	4.0033	15.9637	2.87767	2.33822	0.0359505	0.936588	Rep15	6	147032584	147034245	+	1662	protein_coding	RAB15 effector protein [Source:MGI Symbol;Acc:MGI:1913782]	-
ENSMUSG00000069372	10.6787	2.55518	20.8091	1.60886	60.9579	90.932	11.3477	51.1663	-2.2195	0.0359873	0.936588	Ctxn3	18	57468516	57478133	+	1605	protein_coding	cortexin 3 [Source:MGI Symbol;Acc:MGI:3642816]	-
ENSMUSG00000112239	89.4343	16.6086	77.2908	40.2214	8.48781	5.71899	61.1113	18.1427	1.80081	0.0359967	0.936588	Gm17823	10	53299137	53300142	-	1006	processed_pseudogene	predicted gene, 17823 [Source:MGI Symbol;Acc:MGI:5010008]	-
ENSMUSG00000035184	92.1039	47.2708	133.773	43.4392	45.5255	36.0297	91.0491	41.6648	1.12035	0.0360166	0.936588	Fam124a	14	62555737	62608486	+	4406	protein_coding	family with sequence similarity 124, member A [Source:MGI Symbol;Acc:MGI:3645930]	-
ENSMUSG00000059027	82.7601	102.207	63.9136	265.462	101.082	145.834	82.9602	170.793	-1.02711	0.0360929	0.936588	9630013D21Rik	4	109651529	109657853	-	3142	processed_transcript	RIKEN cDNA 9630013D21 gene [Source:MGI Symbol;Acc:MGI:2442649]	-
ENSMUSG00000053477	577.986	462.487	643.595	424.738	298.617	285.378	561.356	336.244	0.741944	0.036114	0.936588	Tcf4	18	69343356	69689079	+	27382	protein_coding	transcription factor 4 [Source:MGI Symbol;Acc:MGI:98506]	bHLH
ENSMUSG00000046058	76.0859	102.207	75.8045	136.753	158.954	154.985	84.6991	150.23	-0.821055	0.0361695	0.936588	Eid2	7	28267881	28269272	+	1392	protein_coding	EP300 interacting inhibitor of differentiation 2 [Source:MGI Symbol;Acc:MGI:2681174]	-
ENSMUSG00000053617	224.253	123.287	328.486	162.495	74.847	88.0725	225.342	108.471	1.06099	0.0363326	0.939307	Sh3pxd2a	19	47260174	47464411	-	10464	protein_coding	SH3 and PX domains 2A [Source:MGI Symbol;Acc:MGI:1298393]	-
ENSMUSG00000020072	124.14	267.655	123.368	616.192	222.226	268.793	171.721	369.07	-1.09366	0.0365527	0.943471	Pbld2	10	63024315	63058813	+	2480	protein_coding	phenazine biosynthesis-like protein domain containing 2 [Source:MGI Symbol;Acc:MGI:1914557]	-
ENSMUSG00000108635	4.00452	0	14.8636	0	0	0	6.28938	0	5.24074	0.0366061	1	Gm44633	7	96813869	96818306	-	439	antisense	predicted gene 44633 [Source:MGI Symbol;Acc:MGI:5753209]	-
ENSMUSG00000089998	8.00904	7.02673	20.8091	0	3.8581	1.1438	11.9483	1.6673	2.71269	0.0366102	0.943471	Phtf1os	3	103964536	103968581	-	4046	antisense	putative homeodomain transcription factor 1, opposite strand [Source:MGI Symbol;Acc:MGI:3698050]	-
ENSMUSG00000097595	10.6787	14.6923	7.43181	0	0.771619	3.4314	10.9343	1.401	2.78225	0.0366897	0.943684	1500002F19Rik	7	132874739	132931197	-	1239	processed_transcript	RIKEN cDNA 1500002F19 gene [Source:MGI Symbol;Acc:MGI:1923933]	-
ENSMUSG00000033938	4627.89	3617.49	4934.72	1801.92	3224.6	2834.9	4393.37	2620.47	0.744774	0.0367486	0.943684	Ndufb7	8	83566671	83571626	+	4522	protein_coding	NADH:ubiquinone oxidoreductase subunit B7 [Source:MGI Symbol;Acc:MGI:1914166]	-
ENSMUSG00000073489	29.3665	77.9329	109.991	25.7417	16.204	42.3205	72.4301	28.0888	1.35662	0.0368501	0.943684	Ifi204	1	173747293	173766943	-	3561	protein_coding	interferon activated gene 204 [Source:MGI Symbol;Acc:MGI:96429]	-
ENSMUSG00000026749	352.398	166.725	215.523	146.406	121.144	132.109	244.882	133.22	0.877369	0.0368517	0.943684	Nek6	2	38511643	38594606	+	10714	protein_coding	NIMA (never in mitosis gene a)-related expressed kinase 6 [Source:MGI Symbol;Acc:MGI:1891638]	-
ENSMUSG00000025810	3208.95	455.46	1635	773.86	892.763	633.093	1766.47	766.572	1.20391	0.0369578	0.944758	Nrp1	8	128358604	128503363	+	9785	protein_coding	neuropilin 1 [Source:MGI Symbol;Acc:MGI:106206]	-
ENSMUSG00000020604	184.208	100.929	107.018	176.974	212.967	368.303	130.718	252.748	-0.95875	0.0370855	0.944758	Arsg	11	109473374	109573330	+	3906	protein_coding	arylsulfatase G [Source:MGI Symbol;Acc:MGI:1921258]	-
ENSMUSG00000020264	0	76.0165	166.473	6.43543	0	1.1438	80.8297	2.52641	5.06158	0.037095	0.944758	Slc36a2	11	55158470	55185077	-	3255	protein_coding	solute carrier family 36 (proton/amino acid symporter), member 2 [Source:MGI Symbol;Acc:MGI:1891430]	-
ENSMUSG00000052160	174.864	127.12	99.5863	70.7897	60.9579	82.9254	133.857	71.5577	0.901498	0.0371411	0.944758	Pld4	12	112760655	112768990	+	3462	protein_coding	phospholipase D family, member 4 [Source:MGI Symbol;Acc:MGI:2144765]	-
ENSMUSG00000033446	436.493	208.247	274.977	218.805	153.552	65.1965	306.572	145.851	1.07899	0.0372925	0.944758	Lpar6	14	73237895	73243294	+	5400	protein_coding	lysophosphatidic acid receptor 6 [Source:MGI Symbol;Acc:MGI:1914418]	-
ENSMUSG00000026475	0	24.913	19.3227	0	0.771619	3.4314	14.7452	1.401	3.25068	0.0374049	0.944758	Rgs16	1	153740349	153745468	+	2339	protein_coding	regulator of G-protein signaling 16 [Source:MGI Symbol;Acc:MGI:108407]	-
ENSMUSG00000019929	863.641	274.681	1047.89	482.657	166.67	335.133	728.736	328.153	1.15209	0.0374102	0.944758	Dcn	10	97479609	97518143	+	5838	protein_coding	decorin [Source:MGI Symbol;Acc:MGI:94872]	-
ENSMUSG00000078349	17.3529	12.7759	23.7818	0	8.48781	1.7157	17.9702	3.40117	2.31115	0.0374946	0.944758	AW011738	4	156203304	156205151	+	1848	protein_coding	expressed sequence AW011738 [Source:MGI Symbol;Acc:MGI:2140540]	-
ENSMUSG00000018169	92.1039	30.6621	89.1817	14.4797	12.3459	47.4676	70.6493	24.7644	1.47727	0.037521	0.944758	Mfng	15	78755882	78773475	-	2839	protein_coding	MFNG O-fucosylpeptide 3-beta-N-acetylglucosaminyltransferase [Source:MGI Symbol;Acc:MGI:1095404]	-
ENSMUSG00000033770	1665.88	203.775	294.3	436	152.009	188.727	721.318	258.912	1.4806	0.037568	0.944758	Clcnka	4	141384610	141398724	-	2942	protein_coding	chloride channel, voltage-sensitive Ka [Source:MGI Symbol;Acc:MGI:1329026]	-
ENSMUSG00000096979	828.936	3.19397	820.472	6.43543	107.255	10.2942	550.867	41.3282	3.73344	0.0375789	0.944758	Gm26880	4	146509094	146511764	-	1318	lincRNA	predicted gene, 26880 [Source:MGI Symbol;Acc:MGI:5477374]	-
ENSMUSG00000020589	49.3891	26.8293	57.9681	3.21772	13.1175	26.3074	44.7289	14.2142	1.58764	0.0375942	0.944758	Fam49a	12	12262139	12380965	+	12596	protein_coding	family with sequence similarity 49, member A [Source:MGI Symbol;Acc:MGI:1261783]	-
ENSMUSG00000034810	18.6878	38.9664	124.854	17.6974	4.62971	30.8826	60.8362	17.7366	1.76372	0.0376993	0.945782	Scn7a	2	66673425	66784914	-	7338	protein_coding	sodium channel, voltage-gated, type VII, alpha [Source:MGI Symbol;Acc:MGI:102965]	-
ENSMUSG00000029716	1.33484	15.9699	10.4045	0	1.54324	1.1438	9.23641	0.895679	3.22718	0.0377701	0.945782	Tfr2	5	137569840	137587481	+	4336	protein_coding	transferrin receptor 2 [Source:MGI Symbol;Acc:MGI:1354956]	-
ENSMUSG00000051504	25.362	17.2474	23.7818	4.82657	2.31486	10.8661	22.1304	6.00251	1.83343	0.0378103	0.945782	Siglech	7	55768178	55778925	+	3383	protein_coding	sialic acid binding Ig-like lectin H [Source:MGI Symbol;Acc:MGI:2443256]	-
ENSMUSG00000044017	0	3.83276	4.45909	17.6974	6.94457	20.5884	2.76395	15.0768	-2.41294	0.0378986	0.945782	Adgrd1	5	129096750	129204599	+	8321	protein_coding	adhesion G protein-coupled receptor D1 [Source:MGI Symbol;Acc:MGI:3041203]	-
ENSMUSG00000053178	58.733	26.1906	56.4818	27.3506	16.204	14.2975	47.1351	19.284	1.30912	0.0379635	0.945782	Mterf1b	5	4192367	4197651	+	1368	protein_coding	mitochondrial transcription termination factor 1b [Source:MGI Symbol;Acc:MGI:3704243]	-
ENSMUSG00000028497	28.0316	21.0802	32.7	6.43543	13.1175	8.57849	27.2706	9.37715	1.50411	0.0380196	0.945782	Hacd4	4	88396144	88438928	-	6756	protein_coding	3-hydroxyacyl-CoA dehydratase 4 [Source:MGI Symbol;Acc:MGI:1914025]	-
ENSMUSG00000075520	1.33484	2.55518	2.97272	0	23.9202	23.4479	2.28758	15.7894	-2.80487	0.0380938	0.945782	Malrd1	2	15526479	16255555	+	6738	protein_coding	MAM and LDL receptor class A domain containing 1 [Source:MGI Symbol;Acc:MGI:1928271]	-
ENSMUSG00000039252	33.371	12.7759	11.8909	0	0.771619	8.57849	19.3459	3.1167	2.49504	0.0381156	0.945782	Lgi2	5	52533517	52566462	-	6528	protein_coding	leucine-rich repeat LGI family, member 2 [Source:MGI Symbol;Acc:MGI:2180196]	-
ENSMUSG00000038135	9.34388	1.27759	7.43181	0	0.771619	0	6.01776	0.257206	4.18033	0.0381378	1	Crygn	5	24751003	24758008	-	802	protein_coding	crystallin, gamma N [Source:MGI Symbol;Acc:MGI:2449167]	-
ENSMUSG00000085471	0	0	0	28.9594	0	0	0	9.65315	-5.57747	0.0381609	0.945782	4933423P22Rik	2	90479236	90488425	+	5536	antisense	RIKEN cDNA 4933423P22 gene [Source:MGI Symbol;Acc:MGI:1918408]	-
ENSMUSG00000020074	1768.66	1214.99	2192.38	1346.61	880.417	678.844	1725.34	968.625	0.833922	0.0382955	0.947666	Ccar1	10	62743928	62792286	-	10562	protein_coding	cell division cycle and apoptosis regulator 1 [Source:MGI Symbol;Acc:MGI:1914750]	-
ENSMUSG00000080848	208.235	209.524	325.513	107.793	189.047	100.654	247.758	132.498	0.897984	0.0383844	0.948416	Gm9385	9	116040593	116041064	-	472	processed_pseudogene	predicted pseudogene 9385 [Source:MGI Symbol;Acc:MGI:3646182]	-
ENSMUSG00000040165	10.6787	1.27759	10.4045	0	0	1.1438	7.45361	0.381266	3.87028	0.0385432	1	Cd209c	8	3940222	3954746	-	1997	protein_coding	CD209c antigen [Source:MGI Symbol;Acc:MGI:2157945]	-
ENSMUSG00000043157	24.0271	3.83276	13.3773	0	0.771619	4.57519	13.7457	1.78227	2.76325	0.0386494	0.951499	Arl11	14	61309753	61311936	+	2184	protein_coding	ADP-ribosylation factor-like 11 [Source:MGI Symbol;Acc:MGI:2444054]	-
ENSMUSG00000064356	280.316	81.7656	420.641	160.886	75.6187	101.226	260.908	112.577	1.21475	0.0387592	0.951499	mt-Atp8	MT	7766	7969	+	204	protein_coding	mitochondrially encoded ATP synthase 8 [Source:MGI Symbol;Acc:MGI:99926]	-
ENSMUSG00000028186	0	7.02673	90.6681	0	6.17295	5.71899	32.5649	3.96398	2.96635	0.0387751	0.951499	Uox	3	146570426	146632305	+	5007	protein_coding	urate oxidase [Source:MGI Symbol;Acc:MGI:98907]	-
ENSMUSG00000086567	14.6832	15.3311	28.2409	3.21772	9.25943	1.1438	19.4184	4.54031	2.08286	0.0387868	0.951499	Gm2830	13	54499705	54500089	-	385	processed_pseudogene	predicted gene 2830 [Source:MGI Symbol;Acc:MGI:3781002]	-
ENSMUSG00000063457	7593.9	6557.86	7827.18	3880.56	5224.63	5063.02	7326.32	4722.74	0.633136	0.0389178	0.951499	Rps15	10	80292453	80294114	+	630	protein_coding	ribosomal protein S15 [Source:MGI Symbol;Acc:MGI:98117]	-
ENSMUSG00000061232	1688.57	2432.53	2208.73	3314.25	3282.47	3255.82	2109.94	3284.18	-0.637979	0.0389543	0.951499	H2-K1	17	33996017	34000333	-	2608	protein_coding	histocompatibility 2, K1, K region [Source:MGI Symbol;Acc:MGI:95904]	-
ENSMUSG00000014074	355.067	179.501	505.363	223.631	165.126	148.694	346.644	179.15	0.952745	0.0390059	0.951499	Rnf168	16	32277459	32301434	+	4462	protein_coding	ring finger protein 168 [Source:MGI Symbol;Acc:MGI:1917488]	-
ENSMUSG00000028971	0	0	0	16.0886	0	4.0033	0	6.69729	-5.04537	0.0391824	1	Cort	4	149125034	149126763	-	677	protein_coding	cortistatin [Source:MGI Symbol;Acc:MGI:109538]	-
ENSMUSG00000022122	110.792	60.0466	190.254	56.31	61.7295	51.4709	120.364	56.5035	1.08256	0.0391948	0.951499	Ednrb	14	103814625	103844402	-	4266	protein_coding	endothelin receptor type B [Source:MGI Symbol;Acc:MGI:102720]	-
ENSMUSG00000056035	2.66968	20.4414	147.15	0	0	6.29089	56.7537	2.09696	4.69015	0.0392765	0.951499	Cyp3a11	5	145854426	145879964	-	5093	protein_coding	cytochrome P450, family 3, subfamily a, polypeptide 11 [Source:MGI Symbol;Acc:MGI:88609]	-
ENSMUSG00000001642	126.81	228.049	251.195	151.233	560.195	598.207	202.018	436.545	-1.11429	0.0393528	0.951499	Akr1b3	6	34302434	34317478	-	8384	protein_coding	aldo-keto reductase family 1, member B3 (aldose reductase) [Source:MGI Symbol;Acc:MGI:1353494]	-
ENSMUSG00000032125	452.511	157.143	179.85	144.797	110.342	134.968	263.168	130.036	1.01639	0.039354	0.951499	Robo4	9	37401897	37415115	+	5302	protein_coding	roundabout guidance receptor 4 [Source:MGI Symbol;Acc:MGI:1921394]	-
ENSMUSG00000022505	497.895	205.053	370.104	279.941	124.231	128.105	357.684	177.426	1.01737	0.0394244	0.951499	Emp2	16	10281749	10313968	-	8644	protein_coding	epithelial membrane protein 2 [Source:MGI Symbol;Acc:MGI:1098726]	-
ENSMUSG00000048355	0	3.83276	35.6727	0	0	2.2876	13.1685	0.762532	3.89795	0.0394545	0.951499	Arxes1	X	136033367	136034946	+	1580	protein_coding	adipocyte-related X-chromosome expressed sequence 1 [Source:MGI Symbol;Acc:MGI:1923469]	-
ENSMUSG00000036570	202.896	102.207	193.227	120.664	28.5499	73.2031	166.11	74.1391	1.17441	0.0394984	0.951499	Fxyd1	7	31051678	31057199	-	2186	protein_coding	FXYD domain-containing ion transport regulator 1 [Source:MGI Symbol;Acc:MGI:1889273]	-
ENSMUSG00000084828	2.66968	1.27759	2.97272	48.2657	1.54324	2.2876	2.30666	17.3655	-2.92297	0.0395466	0.951499	Gm12367	4	35225897	35262222	+	2526	processed_transcript	predicted gene 12367 [Source:MGI Symbol;Acc:MGI:3649554]	-
ENSMUSG00000015090	64.0723	43.438	19.3227	22.524	9.25943	16.0132	42.2777	15.9322	1.4382	0.0396012	0.951499	Ptgds	2	25466709	25470046	-	1649	protein_coding	prostaglandin D2 synthase (brain) [Source:MGI Symbol;Acc:MGI:99261]	-
ENSMUSG00000051159	24.0271	0.638794	0	0	0	0.571899	8.22197	0.190633	4.7001	0.0396418	1	Cited1	X	102247381	102252181	-	1754	protein_coding	Cbp/p300-interacting transactivator with Glu/Asp-rich carboxy-terminal domain 1 [Source:MGI Symbol;Acc:MGI:108023]	-
ENSMUSG00000029669	169.525	157.782	187.282	83.6606	81.02	125.246	171.529	96.6422	0.818699	0.03967	0.951499	Tspan12	6	21771395	21852515	-	3311	protein_coding	tetraspanin 12 [Source:MGI Symbol;Acc:MGI:1889818]	-
ENSMUSG00000056476	4.00452	3.83276	4.45909	37.0037	7.71619	9.72229	4.09879	18.1474	-2.11511	0.0396871	0.951499	Med12l	3	59005825	59318682	+	12763	protein_coding	mediator complex subunit 12-like [Source:MGI Symbol;Acc:MGI:2139916]	-
ENSMUSG00000049878	84.0949	151.394	78.7772	144.797	196.763	261.93	104.755	201.163	-0.935585	0.0396942	0.951499	Rlf	4	121145373	121215084	-	9492	protein_coding	rearranged L-myc fusion sequence [Source:MGI Symbol;Acc:MGI:1924705]	zf-C2H2
ENSMUSG00000026740	953.076	357.086	1038.97	299.248	319.45	557.602	783.043	392.1	0.994256	0.0397863	0.951499	Dnajc1	2	18195654	18392830	-	11651	protein_coding	DnaJ heat shock protein family (Hsp40) member C1 [Source:MGI Symbol;Acc:MGI:103268]	MYB
ENSMUSG00000037991	2.66968	0.638794	0	33.786	0	6.86279	1.10282	13.5496	-3.62444	0.0397911	0.951499	Rmi2	16	10835059	10892966	+	4495	protein_coding	RecQ mediated genome instability 2 [Source:MGI Symbol;Acc:MGI:2685383]	-
ENSMUSG00000097364	40.0452	7.02673	14.8636	0	2.31486	8.57849	20.6452	3.63112	2.37791	0.0398026	0.951499	Gm26719	6	21985908	22067687	-	3220	lincRNA	predicted gene, 26719 [Source:MGI Symbol;Acc:MGI:5477213]	-
ENSMUSG00000053580	1031.83	1184.32	2214.68	809.255	952.178	758.91	1476.95	840.115	0.813283	0.0398929	0.952122	Tanc2	11	105589986	105929304	+	16605	protein_coding	tetratricopeptide repeat, ankyrin repeat and coiled-coil containing 2 [Source:MGI Symbol;Acc:MGI:2444121]	-
ENSMUSG00000006221	57.3981	74.1001	14.8636	368.428	37.0377	66.3403	48.7873	157.269	-1.6711	0.0399463	0.952122	Hspb7	4	141420779	141425311	+	2769	protein_coding	heat shock protein family, member 7 (cardiovascular) [Source:MGI Symbol;Acc:MGI:1352494]	-
ENSMUSG00000084203	0	0	1.48636	19.3063	3.08648	0.571899	0.495454	7.65489	-4.20291	0.0399879	1	Gm15593	6	18144734	18145741	+	1008	processed_pseudogene	predicted gene 15593 [Source:MGI Symbol;Acc:MGI:3783040]	-
ENSMUSG00000021490	17934.9	45182.5	32288.2	73676	42057.1	59031.4	31801.9	58254.9	-0.873219	0.0400349	0.95283	Slc34a1	13	55398187	55415592	+	4676	protein_coding	solute carrier family 34 (sodium phosphate), member 1 [Source:MGI Symbol;Acc:MGI:1345284]	-
ENSMUSG00000115379	13.3484	4.47156	4.45909	0	1.54324	0	7.42635	0.514413	3.67948	0.0402485	1	Gm48990	14	95285234	95285656	-	423	processed_pseudogene	predicted gene, 48990 [Source:MGI Symbol;Acc:MGI:6118337]	-
ENSMUSG00000073728	114.796	59.4078	40.1318	33.786	6.17295	37.1735	71.4453	25.7108	1.48113	0.0404586	0.961501	Tmem51os1	4	142083972	142088099	+	3562	antisense	Tmem51 opposite strand 1 [Source:MGI Symbol;Acc:MGI:3642733]	-
ENSMUSG00000020010	0	3.83276	13.3773	0	0	0	5.73668	0	5.11743	0.0404758	1	Vnn3	10	23851462	23869843	+	1811	protein_coding	vanin 3 [Source:MGI Symbol;Acc:MGI:1347055]	-
ENSMUSG00000038418	142.828	320.036	218.495	408.65	405.1	396.326	227.12	403.359	-0.823205	0.0405497	0.961501	Egr1	18	34859823	34864984	+	4484	protein_coding	early growth response 1 [Source:MGI Symbol;Acc:MGI:95295]	zf-C2H2
ENSMUSG00000021612	15183.8	2929.51	4870.81	3570.05	3970.75	3001.9	7661.37	3514.24	1.12431	0.0405774	0.961501	Slc6a18	13	73661752	73678023	-	4418	protein_coding	solute carrier family 6 (neurotransmitter transporter), member 18 [Source:MGI Symbol;Acc:MGI:1336892]	-
ENSMUSG00000035811	0	6.38794	10.4045	0	0	0	5.59749	0	5.09151	0.0405791	1	Ugt2b35	5	87000860	87013275	+	3359	protein_coding	UDP glucuronosyltransferase 2 family, polypeptide B35 [Source:MGI Symbol;Acc:MGI:3576100]	-
ENSMUSG00000020261	313.687	805.519	329.972	962.097	800.169	972.229	483.06	911.498	-0.912368	0.0406488	0.961783	Slc36a1	11	55204350	55236330	+	5626	protein_coding	solute carrier family 36 (proton/amino acid symporter), member 1 [Source:MGI Symbol;Acc:MGI:2445299]	-
ENSMUSG00000005540	0	0	1.48636	12.8709	3.08648	3.4314	0.495454	6.46291	-3.97135	0.0407122	1	Fcer2a	8	3681737	3694175	-	3092	protein_coding	Fc receptor, IgE, low affinity II, alpha polypeptide [Source:MGI Symbol;Acc:MGI:95497]	-
ENSMUSG00000025979	660.746	445.239	708.995	287.986	426.705	364.3	604.993	359.664	0.746192	0.0407385	0.961952	Mob4	1	55131231	55154899	+	4855	protein_coding	MOB family member 4, phocein [Source:MGI Symbol;Acc:MGI:104899]	-
ENSMUSG00000104394	48.0542	36.4113	65.3999	28.9594	6.17295	22.3041	49.9551	19.1455	1.40328	0.0408319	0.961952	Gm37254	1	187236457	187240357	+	3901	TEC	predicted gene, 37254 [Source:MGI Symbol;Acc:MGI:5610482]	-
ENSMUSG00000042275	14.6832	27.4681	7.43181	67.572	26.235	45.7519	16.5277	46.5197	-1.44032	0.0409875	0.961952	Pelo	13	115088355	115090186	-	1600	protein_coding	pelota mRNA surveillance and ribosome rescue factor [Source:MGI Symbol;Acc:MGI:2145154]	-
ENSMUSG00000026849	172.194	159.06	173.904	339.469	220.683	282.518	168.386	280.89	-0.736371	0.0410179	0.961952	Tor1a	2	30960627	30967933	-	1995	protein_coding	torsin family 1, member A (torsin A) [Source:MGI Symbol;Acc:MGI:1353568]	-
ENSMUSG00000109904	1.33484	6.38794	2.97272	20.9151	15.4324	12.0099	3.56517	16.1191	-2.07334	0.041095	0.961952	Gm45819	7	110119990	110121740	+	1751	TEC	predicted gene 45819 [Source:MGI Symbol;Acc:MGI:5804934]	-
ENSMUSG00000022787	73.4162	55.5751	60.9409	131.926	97.9956	113.236	63.3107	114.386	-0.85383	0.0411147	0.961952	Wdr53	16	32247227	32257083	+	1523	protein_coding	WD repeat domain 53 [Source:MGI Symbol;Acc:MGI:1916230]	-
ENSMUSG00000023272	201.561	165.448	221.468	598.495	256.178	260.214	196.159	371.629	-0.918879	0.0411355	0.961952	Creld2	15	88819646	88826683	+	1366	protein_coding	cysteine-rich with EGF-like domains 2 [Source:MGI Symbol;Acc:MGI:1923987]	-
ENSMUSG00000026196	10.6787	14.6923	5.94545	0	1.54324	2.8595	10.4388	1.46758	2.67296	0.0411475	0.961952	Bard1	1	71027498	71103146	-	5659	protein_coding	BRCA1 associated RING domain 1 [Source:MGI Symbol;Acc:MGI:1328361]	-
ENSMUSG00000001025	225.588	177.585	251.195	144.797	73.3038	140.115	218.123	119.405	0.870844	0.0412316	0.961952	S100a6	3	90612882	90624181	+	1367	protein_coding	S100 calcium binding protein A6 (calcyclin) [Source:MGI Symbol;Acc:MGI:1339467]	-
ENSMUSG00000115518	78.7555	99.0131	178.363	86.8783	47.0688	24.0198	118.711	52.6556	1.19346	0.0412585	0.961952	Gm10791	16	84972214	84979451	+	1651	antisense	predicted gene 10791 [Source:MGI Symbol;Acc:MGI:3641949]	-
ENSMUSG00000032607	660.746	470.791	631.704	210.76	475.317	297.96	587.747	328.012	0.837094	0.0413097	0.961952	Amt	9	108296853	108302302	+	2437	protein_coding	aminomethyltransferase [Source:MGI Symbol;Acc:MGI:3646700]	-
ENSMUSG00000106129	45.3846	6.38794	4.45909	8.04429	1.54324	1.1438	18.7439	3.57711	2.51957	0.0414076	0.962847	Gm19210	3	98469146	98473218	-	1350	unprocessed_pseudogene	predicted gene, 19210 [Source:MGI Symbol;Acc:MGI:5011395]	-
ENSMUSG00000078238	100.113	39.6052	102.559	48.2657	33.1796	28.595	80.7591	36.6801	1.14477	0.0415316	0.964046	Gm12854	4	116067268	116067564	+	297	processed_pseudogene	predicted gene 12854 [Source:MGI Symbol;Acc:MGI:3650410]	-
ENSMUSG00000090186	0	0.638794	0	20.9151	0	4.0033	0.212931	8.30615	-4.43106	0.0416313	1	Gm7592	1	85526690	85550577	+	627	transcribed_unprocessed_pseudogene	predicted gene 7592 [Source:MGI Symbol;Acc:MGI:3644077]	-
ENSMUSG00000013698	599.343	319.397	564.818	205.934	339.512	289.381	494.519	278.276	0.824033	0.0416363	0.964046	Pea15a	1	172196728	172206804	-	3861	protein_coding	phosphoprotein enriched in astrocytes 15A [Source:MGI Symbol;Acc:MGI:104799]	-
ENSMUSG00000062713	369.751	31.9397	86.209	56.31	60.1863	56.618	162.633	57.7048	1.49068	0.0416379	0.964046	Sim2	16	94084931	94127032	+	4221	protein_coding	single-minded family bHLH transcription factor 2 [Source:MGI Symbol;Acc:MGI:98307]	-
ENSMUSG00000026922	296.334	432.464	1079.1	238.111	368.834	273.368	602.632	293.438	1.03561	0.0417724	0.965778	Agpat2	2	26593057	26604417	-	2130	protein_coding	1-acylglycerol-3-phosphate O-acyltransferase 2 (lysophosphatidic acid acyltransferase, beta) [Source:MGI Symbol;Acc:MGI:1914762]	-
ENSMUSG00000057375	118.801	145.645	151.609	204.325	250.005	232.763	138.685	229.031	-0.725054	0.0420103	0.969331	Yipf1	4	107314363	107359823	+	6783	protein_coding	Yip1 domain family, member 1 [Source:MGI Symbol;Acc:MGI:1915532]	-
ENSMUSG00000032735	42.7149	150.755	141.204	74.0074	22.377	43.4643	111.558	46.6162	1.27979	0.0420459	0.969331	Ablim3	18	61799395	61911852	-	4560	protein_coding	actin binding LIM protein family, member 3 [Source:MGI Symbol;Acc:MGI:2442582]	-
ENSMUSG00000029580	8293.36	7427.9	8182.42	3465.48	5719.24	5682.39	7967.89	4955.7	0.684737	0.0422166	0.970627	Actb	5	142903115	142906754	-	2679	protein_coding	actin, beta [Source:MGI Symbol;Acc:MGI:87904]	-
ENSMUSG00000023349	13.3484	8.94312	38.6454	6.43543	5.40133	4.57519	20.3123	5.47065	1.89203	0.042222	0.970627	Clec4n	6	123229843	123247021	+	1420	protein_coding	C-type lectin domain family 4, member n [Source:MGI Symbol;Acc:MGI:1861231]	-
ENSMUSG00000108425	0	0	0	0	3.08648	15.4413	0	6.17592	-4.98046	0.0422792	1	Gm44706	7	79740678	79742016	+	815	antisense	predicted gene 44706 [Source:MGI Symbol;Acc:MGI:5753282]	-
ENSMUSG00000030067	903.687	422.882	775.881	545.403	317.907	266.505	700.816	376.605	0.898454	0.0424728	0.972187	Foxp1	6	98925338	99522721	-	13751	protein_coding	forkhead box P1 [Source:MGI Symbol;Acc:MGI:1914004]	Fork
ENSMUSG00000041801	38.7104	63.8794	145.664	11.262	26.235	53.1866	82.7511	30.2279	1.41984	0.0425143	0.972187	Phlda3	1	135766119	135769136	+	1559	protein_coding	pleckstrin homology like domain, family A, member 3 [Source:MGI Symbol;Acc:MGI:1351485]	-
ENSMUSG00000025432	49.3891	1.91638	5.94545	4.82657	3.8581	1.1438	19.0836	3.27616	2.59013	0.042593	0.972187	Avil	10	127000709	127020994	+	3398	protein_coding	advillin [Source:MGI Symbol;Acc:MGI:1333798]	-
ENSMUSG00000030513	82.7601	23.6354	71.3454	17.6974	33.9512	17.7289	59.2469	23.1258	1.33623	0.0426593	0.972187	Pcsk6	7	65861734	66050386	+	5190	protein_coding	proprotein convertase subtilisin/kexin type 6 [Source:MGI Symbol;Acc:MGI:102897]	-
ENSMUSG00000045092	30.7013	63.8794	90.6681	12.8709	16.204	41.1768	61.7496	23.4172	1.36721	0.042719	0.972187	S1pr1	3	115710433	115715072	-	3046	protein_coding	sphingosine-1-phosphate receptor 1 [Source:MGI Symbol;Acc:MGI:1096355]	-
ENSMUSG00000044469	10.6787	15.3311	20.8091	0	0.771619	6.86279	15.6063	2.5448	2.46178	0.0427467	0.972187	Tnfaip8l1	17	56162477	56173955	+	6256	protein_coding	tumor necrosis factor, alpha-induced protein 8-like 1 [Source:MGI Symbol;Acc:MGI:1913693]	-
ENSMUSG00000061947	45.3846	10.2207	13.3773	0	7.71619	6.86279	22.9942	4.85966	2.14494	0.04282	0.972187	Serpina10	12	103614786	103631444	-	3498	protein_coding	serine (or cysteine) peptidase inhibitor, clade A (alpha-1 antiproteinase, antitrypsin), member 10 [Source:MGI Symbol;Acc:MGI:2667725]	-
ENSMUSG00000032401	18.6878	46.632	53.509	17.6974	19.2905	5.71899	39.6096	14.2356	1.50534	0.0430123	0.972187	Lctl	9	64117147	64138118	+	2604	protein_coding	lactase-like [Source:MGI Symbol;Acc:MGI:2183549]	-
ENSMUSG00000018566	400.452	442.684	569.277	321.772	310.191	232.191	470.804	288.051	0.710505	0.0430566	0.972187	Slc2a4	11	69942539	69948188	-	3478	protein_coding	solute carrier family 2 (facilitated glucose transporter), member 4 [Source:MGI Symbol;Acc:MGI:95758]	-
ENSMUSG00000020641	90.7691	86.2372	59.4545	48.2657	12.3459	42.3205	78.8203	34.3107	1.21698	0.0431104	0.972187	Rsad2	12	26442746	26456452	-	4335	protein_coding	radical S-adenosyl methionine domain containing 2 [Source:MGI Symbol;Acc:MGI:1929628]	-
ENSMUSG00000068245	162.85	95.8191	56.4818	53.0923	28.5499	62.337	105.05	47.9931	1.1313	0.0433961	0.972187	Phf11d	14	59347407	59365470	-	4498	protein_coding	PHD finger protein 11D [Source:MGI Symbol;Acc:MGI:1277133]	-
ENSMUSG00000000359	178.869	20.4414	78.7772	33.786	44.7539	21.7322	92.6957	33.424	1.46728	0.0434065	0.972187	Rem1	2	152626951	152635198	+	2156	protein_coding	rad and gem related GTP binding protein 1 [Source:MGI Symbol;Acc:MGI:1097696]	-
ENSMUSG00000020696	73.4162	98.3743	77.2908	115.838	165.898	158.416	83.0271	146.717	-0.820003	0.0434269	0.972187	Rffl	11	82802449	82871210	-	5922	protein_coding	ring finger and FYVE like domain containing protein [Source:MGI Symbol;Acc:MGI:1914588]	-
ENSMUSG00000106676	53.3936	4.47156	56.4818	20.9151	4.62971	1.7157	38.1156	9.08685	2.13856	0.0434357	0.972187	Gm42895	6	33039124	33042119	-	2996	TEC	predicted gene 42895 [Source:MGI Symbol;Acc:MGI:5663032]	-
ENSMUSG00000028127	431.153	572.998	496.445	550.229	960.666	1021.98	500.199	844.293	-0.75615	0.0434548	0.972187	Abcd3	3	121758774	121815302	-	6593	protein_coding	ATP-binding cassette, sub-family D (ALD), member 3 [Source:MGI Symbol;Acc:MGI:1349216]	-
ENSMUSG00000021957	1656.54	3639.21	3665.37	1063.45	1974.57	1855.24	2987.04	1631.09	0.872323	0.043459	0.972187	Tkt	14	30548359	30574720	+	7355	protein_coding	transketolase [Source:MGI Symbol;Acc:MGI:105992]	-
ENSMUSG00000032271	1.33484	22.9966	90.6681	1.60886	0	14.8694	38.3332	5.49275	2.74335	0.0435466	0.972187	Nnmt	9	48591877	48605153	-	1576	protein_coding	nicotinamide N-methyltransferase [Source:MGI Symbol;Acc:MGI:1099443]	-
ENSMUSG00000030762	4.00452	21.719	11.8909	0	3.08648	2.8595	12.5381	1.98199	2.55016	0.0435494	0.972187	Aqp8	7	123462291	123468004	+	1581	protein_coding	aquaporin 8 [Source:MGI Symbol;Acc:MGI:1195271]	-
ENSMUSG00000029090	162.85	157.143	154.582	207.543	306.333	267.077	158.192	260.317	-0.72214	0.0435825	0.972187	Adgra3	5	49959956	50059006	-	8113	protein_coding	adhesion G protein-coupled receptor A3 [Source:MGI Symbol;Acc:MGI:1917943]	-
ENSMUSG00000033705	136.154	40.244	117.423	45.048	36.2661	50.899	97.9401	44.071	1.14158	0.0435909	0.972187	Stard9	2	120629121	120731895	+	22053	protein_coding	START domain containing 9 [Source:MGI Symbol;Acc:MGI:3045258]	-
ENSMUSG00000029304	1536.4	6275.51	3375.53	830.171	2237.7	2130.9	3729.15	1732.92	1.10531	0.0436743	0.972187	Spp1	5	104435118	104441050	+	1648	protein_coding	secreted phosphoprotein 1 [Source:MGI Symbol;Acc:MGI:98389]	-
ENSMUSG00000074896	367.081	804.242	224.441	312.118	84.1065	223.613	465.254	206.612	1.17742	0.0436789	0.972187	Ifit3	19	34583531	34588731	+	1745	protein_coding	interferon-induced protein with tetratricopeptide repeats 3 [Source:MGI Symbol;Acc:MGI:1101055]	-
ENSMUSG00000079465	517.918	622.824	682.24	696.635	1233.05	1081.46	607.661	1003.71	-0.725412	0.0439596	0.972187	Col4a3	1	82586921	82722059	+	9967	protein_coding	collagen, type IV, alpha 3 [Source:MGI Symbol;Acc:MGI:104688]	-
ENSMUSG00000015451	356.402	111.789	178.363	1132.64	355.716	154.413	215.518	547.588	-1.34458	0.0440423	0.972187	C4a	17	34809092	34823464	-	6206	processed_transcript	complement component 4A (Rodgers blood group) [Source:MGI Symbol;Acc:MGI:98320]	-
ENSMUSG00000110866	70.7465	0	44.5909	0	0	0	38.4458	0	7.87112	0.044076	0.972187	Gm48362	9	25855315	25859652	-	3205	lincRNA	predicted gene, 48362 [Source:MGI Symbol;Acc:MGI:6097831]	-
ENSMUSG00000104453	6.6742	12.7759	2.97272	20.9151	30.8648	22.3041	7.47427	24.6947	-1.66135	0.0441104	0.972187	Gm37829	7	81530309	81532521	-	2213	TEC	predicted gene, 37829 [Source:MGI Symbol;Acc:MGI:5611057]	-
ENSMUSG00000031925	304.343	83.0432	240.791	156.059	61.7295	60.6213	209.392	92.8033	1.18298	0.0441628	0.972187	Maml2	9	13297957	13709388	+	6598	protein_coding	mastermind like transcriptional coactivator 2 [Source:MGI Symbol;Acc:MGI:2389460]	-
ENSMUSG00000085444	0	0	0	4.82657	6.94457	2.2876	0	4.68625	-4.55229	0.044166	1	Gm13936	2	110196889	110256131	+	715	antisense	predicted gene 13936 [Source:MGI Symbol;Acc:MGI:3651878]	-
ENSMUSG00000026994	60.0678	242.742	136.745	165.712	412.045	386.604	146.518	321.454	-1.12978	0.044245	0.972187	Galnt3	2	66082766	66124994	-	4374	protein_coding	polypeptide N-acetylgalactosaminyltransferase 3 [Source:MGI Symbol;Acc:MGI:894695]	-
ENSMUSG00000091785	22.6923	8.30432	2.97272	0	2.31486	2.2876	11.3231	1.53415	2.738	0.0442686	0.972187	Rpl29-ps5	18	30459083	30459559	-	477	processed_pseudogene	ribosomal protein L29, pseudogene 5 [Source:MGI Symbol;Acc:MGI:3646368]	-
ENSMUSG00000002346	577.986	514.868	762.504	1108.5	889.677	945.921	618.453	981.367	-0.666902	0.044349	0.972187	Slc25a42	8	70184340	70212305	-	5996	protein_coding	solute carrier family 25, member 42 [Source:MGI Symbol;Acc:MGI:1920345]	-
ENSMUSG00000046589	13.3484	6.38794	4.45909	0	0.771619	1.7157	8.06514	0.829106	3.06904	0.0443827	1	Lrrc8e	8	4226827	4237470	+	4134	protein_coding	leucine rich repeat containing 8 family, member E [Source:MGI Symbol;Acc:MGI:1919517]	-
ENSMUSG00000024650	3657.46	7401.71	11309.7	10135.8	18809.8	13627.8	7456.3	14191.1	-0.928543	0.0444348	0.972187	Slc22a6	19	8617996	8628299	+	4026	protein_coding	solute carrier family 22 (organic anion transporter), member 6 [Source:MGI Symbol;Acc:MGI:892001]	-
ENSMUSG00000025794	6379.2	4756.46	6241.24	4089.72	3753.93	3522.9	5792.3	3788.85	0.61236	0.0444926	0.972187	Rpl14	9	120571444	120574654	+	1651	protein_coding	ribosomal protein L14 [Source:MGI Symbol;Acc:MGI:1914365]	-
ENSMUSG00000053716	70.7465	141.812	123.368	149.624	226.856	242.485	111.976	206.322	-0.880922	0.0445122	0.972187	Dusp7	9	106368632	106375724	+	3356	protein_coding	dual specificity phosphatase 7 [Source:MGI Symbol;Acc:MGI:2387100]	-
ENSMUSG00000047507	90.7691	13.4147	34.1863	16.0886	16.204	14.8694	46.1234	15.7207	1.54289	0.0445501	0.972187	Baiap3	17	25242659	25256364	-	5112	protein_coding	BAI1-associated protein 3 [Source:MGI Symbol;Acc:MGI:2685783]	-
ENSMUSG00000026890	17.3529	12.7759	13.3773	1.60886	0.771619	6.29089	14.502	2.89046	2.23327	0.044677	0.972187	Lhx6	2	36081953	36105408	-	4805	protein_coding	LIM homeobox protein 6 [Source:MGI Symbol;Acc:MGI:1306803]	Homeobox
ENSMUSG00000052026	6.6742	3.19397	19.3227	57.9189	23.1486	16.5851	9.73029	32.5508	-1.77472	0.0446883	0.972187	Slc6a7	18	60995381	61014199	-	3342	protein_coding	solute carrier family 6 (neurotransmitter transporter, L-proline), member 7 [Source:MGI Symbol;Acc:MGI:2147363]	-
ENSMUSG00000033326	132.149	212.08	115.936	292.812	233.801	279.087	153.388	268.567	-0.798799	0.0447207	0.972187	Kdm4a	4	118136957	118180043	-	5782	protein_coding	lysine (K)-specific demethylase 4A [Source:MGI Symbol;Acc:MGI:2446210]	-
ENSMUSG00000066861	74.751	93.2639	16.35	22.524	7.71619	33.1702	61.455	21.1368	1.54512	0.0447462	0.972187	Oas1g	5	120876142	120887613	-	2340	protein_coding	2'-5' oligoadenylate synthetase 1G [Source:MGI Symbol;Acc:MGI:97429]	-
ENSMUSG00000024096	1366.88	635.6	1599.33	785.122	683.654	523.86	1200.6	664.212	0.85395	0.0448389	0.972187	Ralbp1	17	65848418	65885798	-	4790	protein_coding	ralA binding protein 1 [Source:MGI Symbol;Acc:MGI:108466]	-
ENSMUSG00000043259	1.33484	3.19397	8.91817	9.65315	17.7472	25.1636	4.48233	17.5213	-2.03208	0.0449484	0.972187	Fam13c	10	70440481	70558736	+	8263	protein_coding	family with sequence similarity 13, member C [Source:MGI Symbol;Acc:MGI:1918971]	-
ENSMUSG00000043648	6.6742	3.19397	46.0772	0	6.94457	0.571899	18.6485	2.50549	2.8137	0.0450159	0.972187	Pld6	11	59783897	59787645	-	1757	protein_coding	phospholipase D family, member 6 [Source:MGI Symbol;Acc:MGI:2687283]	-
ENSMUSG00000037366	286.991	427.992	304.704	600.104	489.206	561.033	339.896	550.115	-0.690674	0.0450374	0.972187	Pafah2	4	134396320	134427413	+	3616	protein_coding	platelet-activating factor acetylhydrolase 2 [Source:MGI Symbol;Acc:MGI:2140321]	-
ENSMUSG00000050621	565.972	691.175	604.949	382.908	470.688	185.867	620.699	346.488	0.843559	0.045112	0.972187	Rps27rt	9	114982366	114982739	-	374	protein_coding	ribosomal protein S27, retrogene [Source:MGI Symbol;Acc:MGI:3704345]	-
ENSMUSG00000079471	8.00904	93.2639	26.7545	16.0886	13.1175	10.2942	42.6758	13.1668	1.73038	0.0451352	0.972187	Mymx	17	45600971	45602102	-	1027	protein_coding	myomixer, myoblast fusion factor [Source:MGI Symbol;Acc:MGI:3649059]	-
ENSMUSG00000005681	1.33484	74.7389	227.413	11.262	20.8337	40.6049	101.162	24.2335	2.04444	0.0451823	0.972187	Apoa2	1	171225054	171226379	+	537	protein_coding	apolipoprotein A-II [Source:MGI Symbol;Acc:MGI:88050]	-
ENSMUSG00000085068	33.371	8.30432	56.4818	85.2695	84.1065	72.0593	32.719	80.4784	-1.32667	0.0452221	0.972187	Gm15895	8	110805638	110807477	+	731	antisense	predicted gene 15895 [Source:MGI Symbol;Acc:MGI:3802071]	-
ENSMUSG00000110427	0	0	0	17.6974	2.31486	0	0	6.67076	-5.03445	0.0452978	1	4933406B17Rik	8	95496430	95503718	+	4333	lincRNA	RIKEN cDNA 4933406B17 gene [Source:MGI Symbol;Acc:MGI:1918290]	-
ENSMUSG00000009535	36.0407	83.682	37.1591	93.3137	103.397	125.818	52.2939	107.51	-1.02136	0.0453444	0.972187	Rnmt	18	68300355	68324852	+	7339	protein_coding	RNA (guanine-7-) methyltransferase [Source:MGI Symbol;Acc:MGI:1915147]	-
ENSMUSG00000085151	46.7194	7.02673	23.7818	12.8709	5.40133	3.4314	25.8426	7.23453	1.89464	0.0453682	0.972187	1110018N20Rik	2	167188702	167192808	+	1579	processed_transcript	RIKEN cDNA 1110018N20 gene [Source:MGI Symbol;Acc:MGI:1915753]	-
ENSMUSG00000064215	604.682	2571.15	584.14	730.421	339.512	591.916	1253.32	553.95	1.18005	0.0453996	0.972187	Ifi27	12	103434211	103440239	+	1467	protein_coding	interferon, alpha-inducible protein 27 [Source:MGI Symbol;Acc:MGI:1277180]	-
ENSMUSG00000036578	0	1.91638	2.97272	37.0037	3.08648	1.7157	1.6297	13.9353	-3.05146	0.0454248	0.972187	Fxyd7	7	31042513	31051467	-	693	protein_coding	FXYD domain-containing ion transport regulator 7 [Source:MGI Symbol;Acc:MGI:1889006]	-
ENSMUSG00000025969	337.714	102.207	273.491	157.668	79.4768	108.661	237.804	115.269	1.04701	0.045487	0.972187	Nrp2	1	62703285	62818695	+	11842	protein_coding	neuropilin 2 [Source:MGI Symbol;Acc:MGI:1100492]	-
ENSMUSG00000055912	1868.78	1608.48	2510.47	7117.59	2330.29	2372.24	1995.91	3940.04	-0.980875	0.045488	0.972187	Tmem150a	6	72355447	72359762	+	1548	protein_coding	transmembrane protein 150A [Source:MGI Symbol;Acc:MGI:2385244]	-
ENSMUSG00000017929	285.656	251.685	328.486	191.454	847.238	744.613	288.609	594.435	-1.04587	0.0455359	0.972187	B4galt5	2	167298444	167349183	-	4308	protein_coding	UDP-Gal:betaGlcNAc beta 1,4-galactosyltransferase, polypeptide 5 [Source:MGI Symbol;Acc:MGI:1927169]	-
ENSMUSG00000028207	194.887	252.962	325.513	99.7492	182.102	151.553	257.787	144.468	0.827648	0.0455582	0.972187	Asph	4	9448069	9669344	-	16102	protein_coding	aspartate-beta-hydroxylase [Source:MGI Symbol;Acc:MGI:1914186]	-
ENSMUSG00000021306	820.926	1010.57	863.577	1306.39	1295.55	1497.8	898.358	1366.58	-0.604756	0.0456191	0.972187	Gpr137b	13	13357620	13394014	-	5026	protein_coding	G protein-coupled receptor 137B [Source:MGI Symbol;Acc:MGI:1891463]	-
ENSMUSG00000028292	108.122	181.417	62.4272	231.675	223.77	219.037	117.322	224.827	-0.926205	0.0457991	0.972187	Rars2	4	34614957	34660167	+	2771	protein_coding	arginyl-tRNA synthetase 2, mitochondrial [Source:MGI Symbol;Acc:MGI:1923596]	-
ENSMUSG00000026728	1234.73	985.659	1498.25	828.562	433.65	886.444	1239.55	716.218	0.791231	0.0458142	0.972187	Vim	2	13573927	13582826	+	4743	protein_coding	vimentin [Source:MGI Symbol;Acc:MGI:98932]	-
ENSMUSG00000058921	30.7013	31.3009	17.8363	46.6569	47.8404	79.494	26.6129	57.9971	-1.11991	0.0458177	0.972187	Slc10a5	3	10331734	10335656	-	3923	protein_coding	solute carrier family 10 (sodium/bile acid cotransporter family), member 5 [Source:MGI Symbol;Acc:MGI:2685251]	-
ENSMUSG00000046764	0	3.19397	13.3773	0	0	0	5.52374	0	5.06102	0.0458247	1	A530053G22Rik	6	60279043	60403707	-	5085	processed_transcript	RIKEN cDNA A530053G22 gene [Source:MGI Symbol;Acc:MGI:2443347]	-
ENSMUSG00000027706	12191.1	7852.06	14346.4	8494.77	6685.31	5478.22	11463.2	6886.1	0.735305	0.0458341	0.972187	Sec62	3	30792875	30821263	+	4343	protein_coding	SEC62 homolog (S. cerevisiae) [Source:MGI Symbol;Acc:MGI:1916526]	-
ENSMUSG00000031303	45.3846	42.7992	77.2908	98.1403	91.8227	121.243	55.1582	103.735	-0.925718	0.0459934	0.973583	Map3k15	X	159988433	160123351	+	4348	protein_coding	mitogen-activated protein kinase kinase kinase 15 [Source:MGI Symbol;Acc:MGI:2448588]	-
ENSMUSG00000059493	276.312	564.055	590.086	333.034	236.887	236.194	476.818	268.705	0.83134	0.0460202	0.973583	Nhs	X	161833296	162159730	-	8805	protein_coding	NHS actin remodeling regulator [Source:MGI Symbol;Acc:MGI:2684894]	-
ENSMUSG00000008206	274.977	97.0967	136.745	99.7492	60.9579	91.5039	169.606	84.0703	1.01238	0.0461064	0.973943	Cers4	8	4493026	4531680	+	12264	protein_coding	ceramide synthase 4 [Source:MGI Symbol;Acc:MGI:1914510]	Homeobox
ENSMUSG00000061436	258.959	213.357	475.636	202.716	153.552	168.138	315.984	174.802	0.853477	0.0462069	0.973943	Hipk2	6	38694390	38876165	-	8836	protein_coding	homeodomain interacting protein kinase 2 [Source:MGI Symbol;Acc:MGI:1314872]	-
ENSMUSG00000009115	13.3484	0.638794	4.45909	1.60886	0	0	6.14876	0.536286	4.21179	0.0462237	1	Spatc1l	10	76562272	76570201	+	1332	protein_coding	spermatogenesis and centriole associated 1 like [Source:MGI Symbol;Acc:MGI:1923823]	-
ENSMUSG00000105144	0	0	0	0	0.771619	18.8727	0	6.5481	-5.06304	0.0462373	1	Rpl21-ps11	3	96666503	96666982	-	480	processed_pseudogene	ribosomal protein L21, pseudogene 11 [Source:MGI Symbol;Acc:MGI:3648207]	-
ENSMUSG00000001674	90.7691	92.6251	101.073	54.7012	30.8648	62.337	94.8223	49.301	0.944553	0.0462425	0.973943	Ddx18	1	121553835	121567989	-	2483	protein_coding	DEAD (Asp-Glu-Ala-Asp) box polypeptide 18 [Source:MGI Symbol;Acc:MGI:1914192]	-
ENSMUSG00000027510	17.3529	31.3009	16.35	48.2657	43.2107	56.0461	21.6679	49.1742	-1.15413	0.046278	0.973943	Rbm38	2	173020498	173034734	+	2869	protein_coding	RNA binding motif protein 38 [Source:MGI Symbol;Acc:MGI:1889294]	-
ENSMUSG00000030536	822.261	657.958	927.49	476.222	498.466	563.321	802.57	512.67	0.644426	0.0463401	0.973986	Iqgap1	7	80711583	80825974	-	16538	protein_coding	IQ motif containing GTPase activating protein 1 [Source:MGI Symbol;Acc:MGI:1352757]	-
ENSMUSG00000026556	13.3484	7.02673	16.35	35.3949	27.7783	29.7388	12.2417	30.9706	-1.37252	0.0466853	0.977976	Vangl2	1	172000960	172028444	-	6990	protein_coding	VANGL planar cell polarity 2 [Source:MGI Symbol;Acc:MGI:2135272]	-
ENSMUSG00000040661	120.136	129.036	150.123	230.067	251.548	181.292	133.098	220.969	-0.731204	0.0467021	0.977976	Rad54l2	9	106688082	106789194	-	11828	protein_coding	RAD54 like 2 (S. cerevisiae) [Source:MGI Symbol;Acc:MGI:1933196]	-
ENSMUSG00000085057	0	0	0	12.8709	1.54324	1.1438	0	5.18597	-4.65985	0.0467517	1	Gm13415	2	24440418	24486855	+	5662	processed_transcript	predicted gene 13415 [Source:MGI Symbol;Acc:MGI:3651241]	-
ENSMUSG00000001670	0	3.83276	52.0227	0	0.771619	4.57519	18.6185	1.78227	3.24906	0.0467609	0.977976	Tat	8	109990437	109999803	+	2405	protein_coding	tyrosine aminotransferase [Source:MGI Symbol;Acc:MGI:98487]	-
ENSMUSG00000086290	200.226	231.882	208.091	571.144	481.49	178.433	213.4	410.356	-0.939176	0.0468106	0.977976	Snhg12	4	132308623	132311024	+	2402	lincRNA	small nucleolar RNA host gene 12 [Source:MGI Symbol;Acc:MGI:1916721]	-
ENSMUSG00000031796	41.38	99.0131	47.5636	99.7492	128.089	149.838	62.6522	125.892	-0.992991	0.0468786	0.977976	Cfap20	8	95420249	95434869	-	4451	protein_coding	cilia and flagella associated protein 20 [Source:MGI Symbol;Acc:MGI:107428]	-
ENSMUSG00000044847	12.0136	15.9699	8.91817	49.8746	24.6918	25.1636	12.3005	33.2433	-1.38771	0.046903	0.977976	Lsm11	11	45928269	45944935	-	6453	protein_coding	U7 snRNP-specific Sm-like protein LSM11 [Source:MGI Symbol;Acc:MGI:1919540]	-
ENSMUSG00000021210	10.6787	4.47156	26.7545	0	0.771619	5.14709	13.9683	1.9729	2.64642	0.046953	0.977976	Akr1c6	13	4434306	4457877	+	2033	protein_coding	aldo-keto reductase family 1, member C6 [Source:MGI Symbol;Acc:MGI:1933427]	-
ENSMUSG00000101344	10.6787	2.55518	10.4045	1.60886	0	1.1438	7.87948	0.917552	3.18823	0.0469841	1	Gm29183	1	73750321	73841917	-	790	lincRNA	predicted gene 29183 [Source:MGI Symbol;Acc:MGI:5579889]	-
ENSMUSG00000054901	2.66968	1.91638	1.48636	17.6974	6.94457	8.00659	2.02414	10.8829	-2.39774	0.0473353	0.983403	Arhgef33	17	80307407	80400081	+	4680	protein_coding	Rho guanine nucleotide exchange factor (GEF) 33 [Source:MGI Symbol;Acc:MGI:2685787]	-
ENSMUSG00000075604	22.6923	0	0	0	0	0	7.56409	0	5.51893	0.0474295	1	Cyp11b1	15	74834125	74841643	-	3165	protein_coding	cytochrome P450, family 11, subfamily b, polypeptide 1 [Source:MGI Symbol;Acc:MGI:88583]	-
ENSMUSG00000057060	24.0271	40.8828	26.7545	30.5683	72.5322	109.233	30.5548	70.7778	-1.21243	0.0474436	0.983403	Slc35f3	8	126298558	126395482	+	2309	protein_coding	solute carrier family 35, member F3 [Source:MGI Symbol;Acc:MGI:2444426]	-
ENSMUSG00000048040	0	23.6354	52.0227	0	0.771619	8.57849	25.2194	3.1167	2.91735	0.0475029	0.983403	Arxes2	X	135993824	135995355	+	1532	protein_coding	adipocyte-related X-chromosome expressed sequence 2 [Source:MGI Symbol;Acc:MGI:1924226]	-
ENSMUSG00000047473	149.502	81.1268	173.904	90.096	63.2728	58.9056	134.844	70.7581	0.933725	0.0475253	0.983403	Zfp30	7	29783998	29794702	+	6078	protein_coding	zinc finger protein 30 [Source:MGI Symbol;Acc:MGI:99178]	zf-C2H2
ENSMUSG00000055839	4950.92	2755.12	4415.98	2308.71	2856.53	2297.32	4040.67	2487.52	0.699477	0.0475664	0.983403	Elob	17	23824738	23829136	-	1398	protein_coding	elongin B [Source:MGI Symbol;Acc:MGI:1914923]	-
ENSMUSG00000054885	4.00452	5.11035	8.91817	0	0.771619	0.571899	6.01102	0.447839	3.46898	0.047605	1	4930578G10Rik	4	42735545	42846248	+	1019	protein_coding	RIKEN cDNA 4930578G10 gene [Source:MGI Symbol;Acc:MGI:1923202]	-
ENSMUSG00000026527	4.00452	3.83276	4.45909	0	0	0	4.09879	0	4.64034	0.0476273	1	Rgs7	1	175059087	175492500	-	6019	protein_coding	regulator of G protein signaling 7 [Source:MGI Symbol;Acc:MGI:1346089]	-
ENSMUSG00000063663	17.3529	28.1069	16.35	37.0037	55.5566	46.8957	20.6033	46.4853	-1.15565	0.047796	0.983403	Brwd3	X	108737016	108834372	-	12692	protein_coding	bromodomain and WD repeat domain containing 3 [Source:MGI Symbol;Acc:MGI:3029414]	-
ENSMUSG00000098557	301.674	198.665	193.227	115.838	114.2	167.567	231.189	132.535	0.796534	0.04789	0.983403	Kctd12	14	102976581	102982637	-	6057	protein_coding	potassium channel tetramerisation domain containing 12 [Source:MGI Symbol;Acc:MGI:2145823]	-
ENSMUSG00000032193	153.507	132.23	154.582	101.358	91.051	56.0461	146.773	82.8184	0.834728	0.0479381	0.983403	Ldlr	9	21723483	21749919	+	9622	protein_coding	low density lipoprotein receptor [Source:MGI Symbol;Acc:MGI:96765]	-
ENSMUSG00000033538	213.574	147.561	132.286	122.273	10.031	59.4775	164.474	63.9273	1.37947	0.0479834	0.983403	Casp4	9	5308828	5336783	+	3710	protein_coding	caspase 4, apoptosis-related cysteine peptidase [Source:MGI Symbol;Acc:MGI:107700]	-
ENSMUSG00000031871	188.212	231.243	313.622	160.886	54.785	156.129	244.359	123.933	0.982707	0.0479844	0.983403	Cdh5	8	104101625	104144511	+	4203	protein_coding	cadherin 5 [Source:MGI Symbol;Acc:MGI:105057]	-
ENSMUSG00000055866	296.334	310.454	371.591	690.2	427.477	479.824	326.126	532.5	-0.705574	0.0479957	0.983403	Per2	1	91415982	91459324	-	5856	protein_coding	period circadian clock 2 [Source:MGI Symbol;Acc:MGI:1195265]	-
ENSMUSG00000106078	25.362	9.58191	8.91817	6.43543	2.31486	2.2876	14.6207	3.67929	2.08356	0.0480894	0.983403	Gm43697	3	129222948	129225528	-	2581	TEC	predicted gene 43697 [Source:MGI Symbol;Acc:MGI:5663834]	-
ENSMUSG00000025856	1038.51	437.574	1055.32	606.539	445.224	303.107	843.799	451.623	0.902846	0.0480902	0.983403	Pdgfa	5	138976014	138997370	-	3119	protein_coding	platelet derived growth factor, alpha [Source:MGI Symbol;Acc:MGI:97527]	-
ENSMUSG00000019122	36.0407	64.5182	120.395	24.1329	6.94457	48.0395	73.6514	26.3723	1.46792	0.0480996	0.983403	Ccl9	11	83572919	83578636	-	3045	protein_coding	chemokine (C-C motif) ligand 9 [Source:MGI Symbol;Acc:MGI:104533]	-
ENSMUSG00000035171	29.3665	83.682	69.859	85.2695	146.608	142.975	60.9692	124.951	-1.03155	0.048125	0.983403	1110059E24Rik	19	21581202	21652976	-	3067	protein_coding	RIKEN cDNA 1110059E24 gene [Source:MGI Symbol;Acc:MGI:1913456]	-
ENSMUSG00000089914	0	0	0	16.0886	3.08648	0	0	6.39168	-4.97394	0.0481538	1	4930486I03Rik	1	20356452	20392300	+	788	antisense	RIKEN cDNA 4930486I03 gene [Source:MGI Symbol;Acc:MGI:1922278]	-
ENSMUSG00000056124	277.647	163.531	230.386	157.668	106.483	124.102	223.855	129.418	0.792816	0.0481881	0.98345	B4galt6	18	20684599	20746404	-	5808	protein_coding	UDP-Gal:betaGlcNAc beta 1,4-galactosyltransferase, polypeptide 6 [Source:MGI Symbol;Acc:MGI:1928380]	-
ENSMUSG00000073400	10.6787	0	5.94545	0	0	0	5.54139	0	5.06113	0.0483628	1	Trim10	17	36869574	36877833	+	2245	protein_coding	tripartite motif-containing 10 [Source:MGI Symbol;Acc:MGI:1338757]	-
ENSMUSG00000086891	17.3529	5.74915	10.4045	0	3.08648	2.2876	11.1689	1.79136	2.49036	0.0485285	0.986025	Gm15963	10	93726726	93728207	-	876	antisense	predicted gene 15963 [Source:MGI Symbol;Acc:MGI:3802140]	-
ENSMUSG00000027285	24.0271	23.6354	41.6181	78.834	39.3526	73.2031	29.7602	63.7966	-1.10856	0.0485311	0.986025	Haus2	2	120609383	120621560	+	3218	protein_coding	HAUS augmin-like complex, subunit 2 [Source:MGI Symbol;Acc:MGI:1913546]	-
ENSMUSG00000042804	80.0904	24.913	31.2136	16.0886	15.4324	21.7322	45.4057	17.751	1.33616	0.0486096	0.986025	Gpr153	4	152274232	152285337	+	3909	protein_coding	G protein-coupled receptor 153 [Source:MGI Symbol;Acc:MGI:1916157]	-
ENSMUSG00000050936	93.4388	1.27759	22.2954	0	13.1175	7.43469	39.0039	6.85074	2.45566	0.0486156	0.986025	Gm42743	3	96269721	96279001	+	1511	lincRNA	predicted gene 42743 [Source:MGI Symbol;Acc:MGI:5662880]	-
ENSMUSG00000039364	78.7555	595.995	249.709	770.643	565.597	760.054	308.153	698.765	-1.17687	0.0486764	0.986025	Sectm1b	11	121053458	121063569	-	2780	protein_coding	secreted and transmembrane 1B [Source:MGI Symbol;Acc:MGI:1929083]	-
ENSMUSG00000008845	34.7058	7.66553	65.3999	19.3063	2.31486	0	35.9238	7.20705	2.40952	0.0487158	0.986025	Cd163	6	124304656	124330527	+	5461	protein_coding	CD163 antigen [Source:MGI Symbol;Acc:MGI:2135946]	-
ENSMUSG00000083093	26.6968	4.47156	22.2954	3.21772	6.17295	3.4314	17.8213	4.27402	2.01857	0.0487407	0.986025	Gm15385	X	75459963	75485753	+	667	unprocessed_pseudogene	predicted gene 15385 [Source:MGI Symbol;Acc:MGI:3705807]	-
ENSMUSG00000007033	1.33484	0.638794	0	11.262	4.62971	5.14709	0.657878	7.01294	-3.34892	0.0487635	1	Hspa1l	17	34972703	34979285	+	2472	protein_coding	heat shock protein 1-like [Source:MGI Symbol;Acc:MGI:96231]	-
ENSMUSG00000096699	8.00904	9.58191	10.4045	0	3.08648	0	9.33183	1.02883	3.09397	0.0488546	0.987095	Rps19-ps4	18	42252398	42252835	+	438	processed_pseudogene	ribosomal protein S19, pseudogene 4 [Source:MGI Symbol;Acc:MGI:3645935]	-
ENSMUSG00000108915	40.0452	0	29.7272	0	4.62971	4.57519	23.2575	3.0683	2.83211	0.0489457	0.987703	Gm44966	7	119752677	119752833	+	157	processed_pseudogene	predicted gene 44966 [Source:MGI Symbol;Acc:MGI:5753542]	-
ENSMUSG00000039196	0	38.3276	197.686	11.262	0.771619	3.4314	78.6713	5.15501	3.96363	0.0491018	0.988365	Orm1	4	63344560	63348163	+	775	protein_coding	orosomucoid 1 [Source:MGI Symbol;Acc:MGI:97443]	-
ENSMUSG00000036782	33.371	41.5216	40.1318	14.4797	20.0621	16.5851	38.3415	17.0423	1.16115	0.0491024	0.988365	Klhl13	X	23219271	23365082	-	4253	protein_coding	kelch-like 13 [Source:MGI Symbol;Acc:MGI:1914705]	-
ENSMUSG00000025509	1139.95	1554.19	2776.52	826.953	1169	1106.63	1823.55	1034.19	0.817184	0.0493015	0.988365	Pnpla2	7	141455198	141460743	+	3020	protein_coding	patatin-like phospholipase domain containing 2 [Source:MGI Symbol;Acc:MGI:1914103]	-
ENSMUSG00000005148	68.0768	14.6923	43.1045	28.9594	2.31486	5.14709	41.9579	12.1405	1.85846	0.0493065	0.988365	Klf5	14	99298691	99315036	+	5201	protein_coding	Kruppel-like factor 5 [Source:MGI Symbol;Acc:MGI:1338056]	zf-C2H2
ENSMUSG00000025271	28.0316	29.3845	54.9954	20.9151	11.5743	14.2975	37.4705	15.5956	1.28224	0.0493396	0.988365	Pfkfb1	X	150588229	150643878	+	4017	protein_coding	6-phosphofructo-2-kinase/fructose-2,6-biphosphatase 1 [Source:MGI Symbol;Acc:MGI:107816]	-
ENSMUSG00000039997	333.71	204.414	242.277	188.236	62.5011	152.697	260.134	134.478	0.956634	0.0494948	0.988365	Ifi203	1	173920407	173942672	-	6706	protein_coding	interferon activated gene 203 [Source:MGI Symbol;Acc:MGI:96428]	-
ENSMUSG00000041112	62.7375	25.5518	35.6727	16.0886	18.5189	17.157	41.3206	17.2548	1.2444	0.0495186	0.988365	Elmo1	13	20090596	20608353	+	12580	protein_coding	engulfment and cell motility 1 [Source:MGI Symbol;Acc:MGI:2153044]	-
ENSMUSG00000021838	42.7149	13.4147	31.2136	9.65315	11.5743	9.72229	29.1144	10.3166	1.47542	0.0495437	0.988365	Samd4	14	46882854	47105815	+	8658	protein_coding	sterile alpha motif domain containing 4 [Source:MGI Symbol;Acc:MGI:1921730]	-
ENSMUSG00000046743	34.7058	24.2742	37.1591	6.43543	8.48781	19.4446	32.0464	11.4559	1.42712	0.0496046	0.988365	Fat4	3	38886940	39011985	+	17165	protein_coding	FAT atypical cadherin 4 [Source:MGI Symbol;Acc:MGI:3045256]	-
ENSMUSG00000031232	5925.35	2812.61	6771.87	3721.29	2999.28	1368.56	5169.94	2696.38	0.93937	0.0496447	0.988365	Magt1	X	105968084	106011906	-	4672	protein_coding	magnesium transporter 1 [Source:MGI Symbol;Acc:MGI:1914325]	-
ENSMUSG00000028072	2.66968	5.11035	2.97272	41.8303	3.8581	8.57849	3.58425	18.089	-2.25508	0.0496503	0.988365	Ntrk1	3	87778244	87795162	-	2588	protein_coding	neurotrophic tyrosine kinase, receptor, type 1 [Source:MGI Symbol;Acc:MGI:97383]	-
ENSMUSG00000045867	58.733	91.9863	71.3454	109.402	135.033	150.41	74.0216	131.615	-0.82644	0.049742	0.988716	Cradd	10	95174746	95324133	-	4759	protein_coding	CASP2 and RIPK1 domain containing adaptor with death domain [Source:MGI Symbol;Acc:MGI:1336168]	-
ENSMUSG00000020932	12.0136	4.47156	2.97272	0	0	1.1438	6.48595	0.381266	3.68772	0.0497462	1	Gfap	11	102887336	102900912	-	4218	protein_coding	glial fibrillary acidic protein [Source:MGI Symbol;Acc:MGI:95697]	-
ENSMUSG00000023333	46.7194	0.638794	25.2682	3.21772	6.94457	4.0033	24.2088	4.72186	2.32375	0.0497902	0.988716	Gcm1	9	78051924	78065624	+	2068	protein_coding	glial cells missing homolog 1 [Source:MGI Symbol;Acc:MGI:108045]	GCM
ENSMUSG00000005836	66.742	15.3311	19.3227	8.04429	4.62971	17.7289	33.7986	10.1343	1.7024	0.0498766	0.989219	Gata6	18	11052508	11085635	+	5590	protein_coding	GATA binding protein 6 [Source:MGI Symbol;Acc:MGI:107516]	zf-GATA
