# Supplementary material for: Causal effects of gut microbiota on gout and hyperuricemia: insights from genome-wide Mendelian randomization, RNA-sequencing, 16S rRNA sequencing, and metabolomes
Source: Biosci Rep. 2024 Nov 26;44(11):BSR20240595. doi: 10.1042/BSR20240595 (PMC11598824; doi:10.1042/BSR20240595)
Supplement: Supplementary Tables S1-S6 [file BSR-2024-0595_supp.zip › BSR-2024-0595_suppst6.xls]

## Sheet: 相关性分析系数表
	Supplementary Table S6. Spearman correlation analysis on the key genes, key microbiota, and key metabolites.
	name			Scd1	Cd74	Car3	Ttr	Slc12a3	Mfsd4b5	Selenop	Napsa	Cndp2	Pigr	C05463	C05598	C05594	C16995	C09069	C02954	C00836	C00642	C00534	C03683	Bacteroides	Alloprevotella	Dubosiella	Lactobacillus	Lachnospiraceae_NK4A136_group
	Scd1			1	-0.62362	0.977158	-0.309007	-0.285784	0.7419	-0.35742	-0.0772497	-0.330667	-0.283689	-0.551538	0.580573	0.359261	-0.552343	0.716564	0.689288	0.111025	0.365176	0.607675	0.679063	0.449589	0.880452	-0.198575	-0.559643	-0.439826
	Cd74			-0.62362	1	-0.549017	-0.014763	0.282103	-0.506145	0.169132	-0.335313	0.419322	0.299388	0.957841	-0.436747	-0.691682	0.299764	-0.79833	-0.695135	0.0649091	-0.713935	-0.496309	-0.811349	-0.807339	-0.589211	0.790404	0.898308	0.620363
	Car3			0.977158	-0.549017	1	-0.220616	-0.19195	0.680225	-0.292389	-0.137989	-0.225582	-0.192991	-0.434795	0.585277	0.269503	-0.416355	0.641979	0.521316	0.0712029	0.205256	0.445288	0.536156	0.298484	0.779473	-0.134402	-0.45563	-0.311866
	Ttr			-0.309007	-0.014763	-0.220616	1	-0.122569	-0.675903	0.946268	-0.292118	0.762306	-0.217465	0.119555	-0.634549	-0.390245	0.908597	-0.424115	-0.448296	0.0144657	-0.460647	-0.357197	-0.481943	-0.420204	-0.346139	-0.0898422	0.0707933	-0.119893
	Slc12a3			-0.285784	0.282103	-0.19195	-0.122569	1	-0.365703	-0.299022	-0.330695	-0.360313	0.991901	0.201046	-0.00687123	-0.391834	0.0846011	-0.413491	-0.443206	-0.891865	-0.455613	-0.344031	-0.459517	-0.39922	-0.326342	-0.232825	0.0522992	0.907869
	Mfsd4b5			0.7419	-0.506145	0.680225	-0.675903	-0.365703	1	-0.686923	0.530367	-0.499218	-0.282935	-0.455103	0.895321	0.77475	-0.747421	0.909693	0.630176	0.36606	0.700984	0.379217	0.81433	0.701446	0.570639	-0.0463813	-0.315659	-0.409818
	Selenop			-0.35742	0.169132	-0.292389	0.946268	-0.299022	-0.686923	1	-0.33814	0.882591	-0.387559	0.282435	-0.75128	-0.482181	0.863774	-0.518395	-0.428406	0.231316	-0.496201	-0.290398	-0.526005	-0.493886	-0.329601	0.16124	0.242591	-0.202902
	Napsa			-0.0772497	-0.335313	-0.137989	-0.292118	-0.330695	0.530367	-0.33814	1	-0.23104	-0.239473	-0.285122	0.586364	0.881281	-0.214021	0.624473	0.144158	0.409667	0.727022	-0.19641	0.497963	0.660686	-0.223702	-0.136364	-0.0411196	-0.314611
	Cndp2			-0.330667	0.419322	-0.225582	0.762306	-0.360313	-0.499218	0.882591	-0.23104	1	-0.405397	0.59061	-0.543048	-0.462707	0.816673	-0.491359	-0.592068	0.489071	-0.590575	-0.495956	-0.615488	-0.629611	-0.440815	0.562162	0.600115	-0.0909064
	Pigr			-0.283689	0.299388	-0.192991	-0.217465	0.991901	-0.282935	-0.387559	-0.239473	-0.405397	1	0.219029	0.0850046	-0.318049	0.020416	-0.357584	-0.439087	-0.846961	-0.401673	-0.370136	-0.422031	-0.356931	-0.346683	-0.19089	0.093105	0.921222
	C05463			-0.551538	0.957841	-0.434795	0.119555	0.201046	-0.455103	0.282435	-0.285122	0.59061	0.219029	1	-0.354137	-0.648186	0.445899	-0.730577	-0.797561	0.183298	-0.771076	-0.643821	-0.844267	-0.856916	-0.639223	0.856566	0.966309	0.57969
	C05598		Phenylalanine metabolism	0.580573	-0.436747	0.585277	-0.634549	-0.00687123	0.895321	-0.75128	0.586364	-0.543048	0.0850046	-0.354137	1	0.750124	-0.579419	0.824834	0.326466	0.10093	0.545876	0.0358774	0.615115	0.563397	0.284141	-0.13104	-0.223106	-0.0563779
	C05594		Tyrosine metabolism	0.359261	-0.691682	0.269503	-0.390245	-0.391834	0.77475	-0.482181	0.881281	-0.462707	-0.318049	-0.648186	0.750124	1	-0.473664	0.90823	0.527939	0.312291	0.910948	0.184496	0.827435	0.900559	0.232808	-0.388326	-0.440847	-0.520344
	C16995			-0.552343	0.299764	-0.416355	0.908597	0.0846011	-0.747421	0.863774	-0.214021	0.816673	0.020416	0.445899	-0.579419	-0.473664	1	-0.593419	-0.776398	-0.00639814	-0.64447	-0.698253	-0.739137	-0.638125	-0.675661	0.14219	0.414552	0.208305
	C09069			0.716564	-0.79833	0.641979	-0.424115	-0.413491	0.909693	-0.518395	0.624473	-0.491359	-0.357584	-0.730577	0.824834	0.90823	-0.593419	1	0.694894	0.277422	0.839025	0.399945	0.917815	0.870325	0.562586	-0.38249	-0.579465	-0.579088
	C02954			0.689288	-0.695135	0.521316	-0.448296	-0.443206	0.630176	-0.428406	0.144158	-0.592068	-0.439087	-0.797561	0.326466	0.527939	-0.776398	0.694894	1	0.120932	0.773266	0.93102	0.909049	0.808194	0.886933	-0.437547	-0.769982	-0.692876
	C00836		Sphingolipid metabolism	0.111025	0.0649091	0.0712029	0.0144657	-0.891865	0.36606	0.231316	0.409667	0.489071	-0.846961	0.183298	0.10093	0.312291	-0.00639814	0.277422	0.120932	1	0.256803	0.00367758	0.211729	0.157932	0.0334741	0.586889	0.36243	-0.632026
	C00642		Tyrosine metabolism	0.365176	-0.713935	0.205256	-0.460647	-0.455613	0.700984	-0.496201	0.727022	-0.590575	-0.401673	-0.771076	0.545876	0.910948	-0.64447	0.839025	0.773266	0.256803	1	0.51729	0.92798	0.987522	0.437806	-0.476564	-0.607261	-0.650851
	C00534		Vitamin B6 metabolism	0.607675	-0.496309	0.445288	-0.357197	-0.344031	0.379217	-0.290398	-0.19641	-0.495956	-0.370136	-0.643821	0.0358774	0.184496	-0.698253	0.399945	0.93102	0.00367758	0.51729	1	0.694671	0.557644	0.907586	-0.34547	-0.698498	-0.578488
	C03683			0.679063	-0.811349	0.536156	-0.481943	-0.459517	0.81433	-0.526005	0.497963	-0.615488	-0.422031	-0.844267	0.615115	0.827435	-0.739137	0.917815	0.909049	0.211729	0.92798	0.694671	1	0.954574	0.720908	-0.480362	-0.731633	-0.690217
	Bacteroides			0.449589	-0.807339	0.298484	-0.420204	-0.39922	0.701446	-0.493886	0.660686	-0.629611	-0.356931	-0.856916	0.563397	0.900559	-0.638125	0.870325	0.808194	0.157932	0.987522	0.557644	0.954574	1	0.509922	-0.582573	-0.715595	-0.644597
	Alloprevotella			0.880452	-0.589211	0.779473	-0.346139	-0.326342	0.570639	-0.329601	-0.223702	-0.440815	-0.346683	-0.639223	0.284141	0.232808	-0.675661	0.562586	0.886933	0.0334741	0.437806	0.907586	0.720908	0.509922	1	-0.292126	-0.691858	-0.54265
	Dubosiella			-0.198575	0.790404	-0.134402	-0.0898422	-0.232825	-0.0463813	0.16124	-0.136364	0.562162	-0.19089	0.856566	-0.13104	-0.388326	0.14219	-0.38249	-0.437547	0.586889	-0.476564	-0.34547	-0.480362	-0.582573	-0.292126	1	0.888088	0.180973
	Lactobacillus			-0.559643	0.898308	-0.45563	0.0707933	0.0522992	-0.315659	0.242591	-0.0411196	0.600115	0.093105	0.966309	-0.223106	-0.440847	0.414552	-0.579465	-0.769982	0.36243	-0.607261	-0.698498	-0.731633	-0.715595	-0.691858	0.888088	1	0.461623
	Lachnospiraceae_NK4A136_group			-0.439826	0.620363	-0.311866	-0.119893	0.907869	-0.409818	-0.202902	-0.314611	-0.0909064	0.921222	0.57969	-0.0563779	-0.520344	0.208305	-0.579088	-0.692876	-0.632026	-0.650851	-0.578488	-0.690217	-0.644597	-0.54265	0.180973	0.461623	1
